# Supplementary material for: BioJazz: in silico evolution of cellular networks with unbounded complexity using rule-based modeling
Source: Nucleic Acids Res. 2015 Jun 22;43(19):e123. doi: 10.1093/nar/gkv595 (PMC4627059; doi:10.1093/nar/gkv595)
Supplement: SUPPLEMENTARY DATA [file supp_gkv595_nar-00412-met-z-2015-File009.zip]

Archive with 3 entries (3 files):
- G070_I00_ode_event.m
- G070_I00_odes.m
- G070_I00Driver.m
