# Supplementary material for: BioJazz: in silico evolution of cellular networks with unbounded complexity using rule-based modeling
Source: Nucleic Acids Res. 2015 Jun 22;43(19):e123. doi: 10.1093/nar/gkv595 (PMC4627059; doi:10.1093/nar/gkv595)
Supplement: SUPPLEMENTARY DATA [file supp_gkv595_nar-00412-met-z-2015-File009.zip › G070_I00_odes.m]

function dydt = G070_I00_odes(t, y, rateconstants)

global event_flags;
global event_times

% state vector to node mapping
G0000R = y(1);
G0401R0 = y(2);
G0000R_G0401R0i00 = y(3);
G0401R1 = y(4);
G0401T0 = y(5);
G0000R_G0401T0i00 = y(6);
G0401T1 = y(7);
G0000T = y(8);
G0000T_G0401R0i00 = y(9);
G0000T_G0401T0i00 = y(10);
TG00000 = y(11);
G0401R0_TG00000i00 = y(12);
TG00001 = y(13);
G0401R1_TG00000i00 = y(14);
G0401T0_TG00000i00 = y(15);
G0401T1_TG00000i00 = y(16);
G0972 = y(17);
G0401R1_G0972i00 = y(18);
G0401T1_G0972i00 = y(19);
G1661 = y(20);
G1661_TG00001i00 = y(21);
G0000R_G0000Ri00 = y(22);
G0000R_G0000R_G0401R0i00 = y(23);
G0000R_G0000R_G0401T0i00 = y(24);
G0000R_G0000Ti00 = y(25);
G0000R_G0000T_G0401R0i00 = y(26);
G0000T_G0000R_G0401R0i00 = y(27);
G0000R_G0000T_G0401T0i00 = y(28);
G0000T_G0000R_G0401T0i00 = y(29);
G0000R_LG0000i00 = y(30);
G0000R_G0401R0_LG0000i00 = y(31);
G0000R_G0401T0_LG0000i00 = y(32);
G0000T_G0000Ti00 = y(33);
G0000T_G0000T_G0401R0i00 = y(34);
G0000T_G0000T_G0401T0i00 = y(35);
G0000T_LG0000i00 = y(36);
G0000T_G0401R0_LG0000i00 = y(37);
G0000T_G0401T0_LG0000i00 = y(38);
G0000R_G0000R_G2926Ri00 = y(39);
G0000R_G0000R_G0401R0_G2926Ri00 = y(40);
G0000R_G0000R_G0401T0_G2926Ri00 = y(41);
G0000R_G0000R_G2926Ti00 = y(42);
G0000R_G0000R_G0401R0_G2926Ti00 = y(43);
G0000R_G0000R_G0401T0_G2926Ti00 = y(44);
G0000R_G0000T_G2926Ri00 = y(45);
G0000R_G0000T_G0401R0_G2926Ri00 = y(46);
G0000R_G0000T_G0401T0_G2926Ri00 = y(47);
G0000R_G0000T_G2926Ti00 = y(48);
G0000R_G0000T_G0401R0_G2926Ti00 = y(49);
G0000R_G0000T_G0401T0_G2926Ti00 = y(50);
G0000T_G0000R_G2926Ri00 = y(51);
G0000T_G0000R_G0401R0_G2926Ri00 = y(52);
G0000T_G0000R_G0401T0_G2926Ri00 = y(53);
G0000T_G0000R_G2926Ti00 = y(54);
G0000T_G0000R_G0401R0_G2926Ti00 = y(55);
G0000T_G0000R_G0401T0_G2926Ti00 = y(56);
G0000T_G0000T_G2926Ri00 = y(57);
G0000T_G0000T_G0401R0_G2926Ri00 = y(58);
G0000T_G0000T_G0401T0_G2926Ri00 = y(59);
G0000T_G0000T_G2926Ti00 = y(60);
G0000T_G0000T_G0401R0_G2926Ti00 = y(61);
G0000T_G0000T_G0401T0_G2926Ti00 = y(62);
G2926R = y(63);
G0000R_G2926Ri00 = y(64);
G2926T = y(65);
G0000R_G2926Ti00 = y(66);
LG0000 = y(67);
G0000T_G2926Ri00 = y(68);
G0000T_G2926Ti00 = y(69);
G3585 = y(70);
G0972_G3585i00 = y(71);
G2926R_G2926Ri00 = y(72);
G2926R_G2926Ti00 = y(73);
G2926T_G2926Ti00 = y(74);
G0000R_G2926R_LG0000i00 = y(75);
G0000T_G2926R_LG0000i00 = y(76);
G0000R_G2926T_LG0000i00 = y(77);
G0000T_G2926T_LG0000i00 = y(78);
G0000R_G0000R_G2926R_G2926Ri00 = y(79);
G0000R_G0000R_G2926R_G2926Ti00 = y(80);
G0000R_G0000T_G2926R_G2926Ri00 = y(81);
G0000R_G0000T_G2926R_G2926Ti00 = y(82);
G0000R_G0000T_G2926T_G2926Ri00 = y(83);
G0000T_G0000T_G2926R_G2926Ri00 = y(84);
G0000T_G0000T_G2926R_G2926Ti00 = y(85);
G0000R_G0000R_G2926T_G2926Ti00 = y(86);
G0000R_G0000T_G2926T_G2926Ti00 = y(87);
G0000T_G0000T_G2926T_G2926Ti00 = y(88);

% constants
fb00 = rateconstants(1);
bb00 = rateconstants(2);
kp00 = rateconstants(3);
fb01 = rateconstants(4);
bb01 = rateconstants(5);
fb02 = rateconstants(6);
kp01 = rateconstants(7);
fb03 = rateconstants(8);
bb02 = rateconstants(9);
kp02 = rateconstants(10);
fb04 = rateconstants(11);
kp03 = rateconstants(12);
fb05 = rateconstants(13);
bb03 = rateconstants(14);
kp04 = rateconstants(15);
bb04 = rateconstants(16);
fb06 = rateconstants(17);
fb07 = rateconstants(18);
fb08 = rateconstants(19);
bb05 = rateconstants(20);
bb06 = rateconstants(21);
bb07 = rateconstants(22);
fb09 = rateconstants(23);
fb10 = rateconstants(24);
fb11 = rateconstants(25);
fb12 = rateconstants(26);
fu00 = rateconstants(27);
bu00 = rateconstants(28);
fu01 = rateconstants(29);
bu01 = rateconstants(30);
fu02 = rateconstants(31);
bu02 = rateconstants(32);
fu03 = rateconstants(33);
bu03 = rateconstants(34);
fu04 = rateconstants(35);
bu04 = rateconstants(36);
fu05 = rateconstants(37);
bu05 = rateconstants(38);
fu06 = rateconstants(39);
bu06 = rateconstants(40);
fu07 = rateconstants(41);
bu07 = rateconstants(42);
fu08 = rateconstants(43);
bu08 = rateconstants(44);
fu09 = rateconstants(45);
bu09 = rateconstants(46);
fu10 = rateconstants(47);
bu10 = rateconstants(48);
fu11 = rateconstants(49);
fu12 = rateconstants(50);
bu12 = rateconstants(51);
fu13 = rateconstants(52);
bu13 = rateconstants(53);
fu14 = rateconstants(54);
bu14 = rateconstants(55);
fu15 = rateconstants(56);
bu15 = rateconstants(57);
fu16 = rateconstants(58);
bu16 = rateconstants(59);
fu17 = rateconstants(60);
fu18 = rateconstants(61);
bu18 = rateconstants(62);
bu19 = rateconstants(63);
fu19 = rateconstants(64);
bu20 = rateconstants(65);
bu21 = rateconstants(66);
fu20 = rateconstants(67);
bu22 = rateconstants(68);
fu21 = rateconstants(69);
bu23 = rateconstants(70);
fu22 = rateconstants(71);
bu24 = rateconstants(72);
fu23 = rateconstants(73);
fu24 = rateconstants(74);
fu25 = rateconstants(75);
clamp_sink_LG0000 = rateconstants(76);


% expressions
clamp_source_LG0000 = (+(event_flags(1) && ~event_flags(4))*min((t-event_times(1))/1000, 1)*3.33333333333333*4.0+event_flags(4)*max(1-(t-event_times(4))/1000, 0)*3.33333333333333*4.0+(event_flags(2) && ~event_flags(5))*min((t-event_times(2))/1000, 1)*3.33333333333333*4.0+event_flags(5)*max(1-(t-event_times(5))/1000, 0)*3.33333333333333*4.0+(event_flags(3) && ~event_flags(6))*min((t-event_times(3))/1000, 1)*3.33333333333333*4.0+event_flags(6)*max(1-(t-event_times(6))/1000, 0)*3.33333333333333*4.0);

% differential equations for independent species
dydt(1)= + bb00*G0000R_G0401R0i00 + kp00*G0000R_G0401R0i00 + bb01*G0000R_G0401T0i00 + kp00*G0000R_G0401T0i00 + bb01*G0000R_G0000Ri00 + bb01*G0000R_G0000Ri00 + bb02*G0000R_G0000Ti00 + bb05*G0000R_G2926Ri00 + bb06*G0000R_G2926Ti00 + bb07*G0000R_LG0000i00 + bb01*G0000R_G0000R_G0401R0i00 + bb01*G0000R_G0000R_G0401T0i00 + bb01*G0000R_G0000R_G2926Ri00 + bb01*G0000R_G0000R_G2926Ti00 + bb02*G0000R_G0000T_G0401R0i00 + bb02*G0000R_G0000T_G0401T0i00 + bb02*G0000R_G0000T_G2926Ri00 + bb02*G0000R_G0000T_G2926Ti00 + bu00*G0000T - fb00*G0000R*G0401R0 - fb01*G0000R*G0401T0 - fb07*G0000R*G0000R - fb07*G0000R*G0000R - fb08*G0000R*G0000T - fb02*G0000R*G2926R - fb00*G0000R*G2926T - fb02*G0000R*LG0000 - fb04*G0000R*G0000R_G0401R0i00 - fb04*G0000R*G0000R_G0401T0i00 - fb04*G0000R*G0000R_G2926Ri00 - fb04*G0000R*G0000R_G2926Ti00 - fb08*G0000R*G0000T_G0401R0i00 - fb08*G0000R*G0000T_G0401T0i00 - fb08*G0000R*G0000T_G2926Ri00 - fb08*G0000R*G0000T_G2926Ti00 - fu00*G0000R ;
dydt(2)= + bb00*G0000R_G0401R0i00 + bb00*G0000T_G0401R0i00 + bb01*G0401R0_TG00000i00 + kp02*G0401R0_TG00000i00 + kp04*G0401R1_G0972i00 + bb00*G0000R_G0000R_G0401R0i00 + bb00*G0000R_G0000T_G0401R0i00 + bb00*G0000T_G0000R_G0401R0i00 + bb00*G0000R_G0401R0_LG0000i00 + bb00*G0000T_G0000T_G0401R0i00 + bb00*G0000T_G0401R0_LG0000i00 + bb00*G0000R_G0000R_G0401R0_G2926Ri00 + bb00*G0000R_G0000R_G0401R0_G2926Ti00 + bb00*G0000R_G0000T_G0401R0_G2926Ri00 + bb00*G0000R_G0000T_G0401R0_G2926Ti00 + bb00*G0000T_G0000R_G0401R0_G2926Ri00 + bb00*G0000T_G0000R_G0401R0_G2926Ti00 + bb00*G0000T_G0000T_G0401R0_G2926Ri00 + bb00*G0000T_G0000T_G0401R0_G2926Ti00 + bu01*G0401T0 - fb00*G0000R*G0401R0 - fb02*G0000T*G0401R0 - fb02*G0401R0*TG00000 - fb00*G0000R_G0000Ri00*G0401R0 - fb00*G0000R_G0000Ri00*G0401R0 - fb02*G0000R_G0000Ti00*G0401R0 - fb00*G0000R_G0000Ti00*G0401R0 - fb00*G0000R_LG0000i00*G0401R0 - fb02*G0000T_G0000Ti00*G0401R0 - fb02*G0000T_G0000Ti00*G0401R0 - fb02*G0000T_LG0000i00*G0401R0 - fb00*G0000R_G0000R_G2926Ri00*G0401R0 - fb00*G0000R_G0000R_G2926Ti00*G0401R0 - fb00*G0000R_G0000T_G2926Ri00*G0401R0 - fb00*G0000R_G0000T_G2926Ti00*G0401R0 - fb02*G0000T_G0000R_G2926Ri00*G0401R0 - fb02*G0000T_G0000R_G2926Ti00*G0401R0 - fb02*G0000T_G0000T_G2926Ri00*G0401R0 - fb02*G0000T_G0000T_G2926Ti00*G0401R0 - fu01*G0401R0 ;
dydt(3)= + fb00*G0000R*G0401R0 + bb01*G0000R_G0000R_G0401R0i00 + bb02*G0000T_G0000R_G0401R0i00 + bb07*G0000R_G0401R0_LG0000i00 + bb01*G0000R_G0000R_G0401R0_G2926Ri00 + bb01*G0000R_G0000R_G0401R0_G2926Ti00 + bb02*G0000R_G0000T_G0401R0_G2926Ri00 + bb02*G0000R_G0000T_G0401R0_G2926Ti00 + bu05*G0000R_G0401T0i00 + bu06*G0000T_G0401R0i00 - bb00*G0000R_G0401R0i00 - kp00*G0000R_G0401R0i00 - fb04*G0000R*G0000R_G0401R0i00 - fb08*G0000T*G0000R_G0401R0i00 - fb02*LG0000*G0000R_G0401R0i00 - fb04*G0000R_G0401R0i00*G0000R_G2926Ri00 - fb04*G0000R_G0401R0i00*G0000R_G2926Ti00 - fb08*G0000R_G0401R0i00*G0000T_G2926Ri00 - fb08*G0000R_G0401R0i00*G0000T_G2926Ti00 - fu05*G0000R_G0401R0i00 - fu06*G0000R_G0401R0i00 ;
dydt(4)= + kp00*G0000R_G0401R0i00 + kp01*G0000T_G0401R0i00 + bb01*G0401R1_TG00000i00 + kp02*G0401R1_TG00000i00 + bb03*G0401R1_G0972i00 + kp00*G0000R_G0000R_G0401R0i00 + kp01*G0000R_G0000T_G0401R0i00 + kp00*G0000T_G0000R_G0401R0i00 + kp00*G0000R_G0401R0_LG0000i00 + kp01*G0000T_G0000T_G0401R0i00 + kp01*G0000T_G0401R0_LG0000i00 + kp00*G0000R_G0000R_G0401R0_G2926Ri00 + kp00*G0000R_G0000R_G0401R0_G2926Ti00 + kp00*G0000R_G0000T_G0401R0_G2926Ri00 + kp00*G0000R_G0000T_G0401R0_G2926Ti00 + kp01*G0000T_G0000R_G0401R0_G2926Ri00 + kp01*G0000T_G0000R_G0401R0_G2926Ti00 + kp01*G0000T_G0000T_G0401R0_G2926Ri00 + kp01*G0000T_G0000T_G0401R0_G2926Ti00 + bu01*G0401T1 - fb02*G0401R1*TG00000 - fb05*G0972*G0401R1 - fu01*G0401R1 ;
dydt(5)= + bb01*G0000R_G0401T0i00 + bb02*G0000T_G0401T0i00 + bb02*G0401T0_TG00000i00 + kp03*G0401T0_TG00000i00 + kp04*G0401T1_G0972i00 + bb01*G0000R_G0000R_G0401T0i00 + bb02*G0000R_G0000T_G0401T0i00 + bb01*G0000T_G0000R_G0401T0i00 + bb01*G0000R_G0401T0_LG0000i00 + bb02*G0000T_G0000T_G0401T0i00 + bb02*G0000T_G0401T0_LG0000i00 + bb01*G0000R_G0000R_G0401T0_G2926Ri00 + bb01*G0000R_G0000R_G0401T0_G2926Ti00 + bb01*G0000R_G0000T_G0401T0_G2926Ri00 + bb01*G0000R_G0000T_G0401T0_G2926Ti00 + bb02*G0000T_G0000R_G0401T0_G2926Ri00 + bb02*G0000T_G0000R_G0401T0_G2926Ti00 + bb02*G0000T_G0000T_G0401T0_G2926Ri00 + bb02*G0000T_G0000T_G0401T0_G2926Ti00 + fu01*G0401R0 - fb01*G0000R*G0401T0 - fb03*G0000T*G0401T0 - fb04*G0401T0*TG00000 - fb01*G0000R_G0000Ri00*G0401T0 - fb01*G0000R_G0000Ri00*G0401T0 - fb03*G0000R_G0000Ti00*G0401T0 - fb01*G0000R_G0000Ti00*G0401T0 - fb01*G0000R_LG0000i00*G0401T0 - fb03*G0000T_G0000Ti00*G0401T0 - fb03*G0000T_G0000Ti00*G0401T0 - fb03*G0000T_LG0000i00*G0401T0 - fb01*G0000R_G0000R_G2926Ri00*G0401T0 - fb01*G0000R_G0000R_G2926Ti00*G0401T0 - fb01*G0000R_G0000T_G2926Ri00*G0401T0 - fb01*G0000R_G0000T_G2926Ti00*G0401T0 - fb03*G0000T_G0000R_G2926Ri00*G0401T0 - fb03*G0000T_G0000R_G2926Ti00*G0401T0 - fb03*G0000T_G0000T_G2926Ri00*G0401T0 - fb03*G0000T_G0000T_G2926Ti00*G0401T0 - bu01*G0401T0 ;
dydt(6)= + fb01*G0000R*G0401T0 + bb01*G0000R_G0000R_G0401T0i00 + bb02*G0000T_G0000R_G0401T0i00 + bb07*G0000R_G0401T0_LG0000i00 + bb01*G0000R_G0000R_G0401T0_G2926Ri00 + bb01*G0000R_G0000R_G0401T0_G2926Ti00 + bb02*G0000R_G0000T_G0401T0_G2926Ri00 + bb02*G0000R_G0000T_G0401T0_G2926Ti00 + fu05*G0000R_G0401R0i00 + bu07*G0000T_G0401T0i00 - bb01*G0000R_G0401T0i00 - kp00*G0000R_G0401T0i00 - fb04*G0000R*G0000R_G0401T0i00 - fb08*G0000T*G0000R_G0401T0i00 - fb02*LG0000*G0000R_G0401T0i00 - fb04*G0000R_G0401T0i00*G0000R_G2926Ri00 - fb04*G0000R_G0401T0i00*G0000R_G2926Ti00 - fb08*G0000R_G0401T0i00*G0000T_G2926Ri00 - fb08*G0000R_G0401T0i00*G0000T_G2926Ti00 - bu05*G0000R_G0401T0i00 - fu07*G0000R_G0401T0i00 ;
dydt(7)= + kp00*G0000R_G0401T0i00 + kp01*G0000T_G0401T0i00 + bb02*G0401T1_TG00000i00 + kp03*G0401T1_TG00000i00 + bb04*G0401T1_G0972i00 + kp00*G0000R_G0000R_G0401T0i00 + kp01*G0000R_G0000T_G0401T0i00 + kp00*G0000T_G0000R_G0401T0i00 + kp00*G0000R_G0401T0_LG0000i00 + kp01*G0000T_G0000T_G0401T0i00 + kp01*G0000T_G0401T0_LG0000i00 + kp00*G0000R_G0000R_G0401T0_G2926Ri00 + kp00*G0000R_G0000R_G0401T0_G2926Ti00 + kp00*G0000R_G0000T_G0401T0_G2926Ri00 + kp00*G0000R_G0000T_G0401T0_G2926Ti00 + kp01*G0000T_G0000R_G0401T0_G2926Ri00 + kp01*G0000T_G0000R_G0401T0_G2926Ti00 + kp01*G0000T_G0000T_G0401T0_G2926Ri00 + kp01*G0000T_G0000T_G0401T0_G2926Ti00 + fu01*G0401R1 - fb04*G0401T1*TG00000 - fb04*G0972*G0401T1 - bu01*G0401T1 ;
dydt(8)= + bb00*G0000T_G0401R0i00 + kp01*G0000T_G0401R0i00 + bb02*G0000T_G0401T0i00 + kp01*G0000T_G0401T0i00 + bb02*G0000R_G0000Ti00 + bb06*G0000T_G0000Ti00 + bb06*G0000T_G0000Ti00 + bb05*G0000T_G2926Ri00 + bb06*G0000T_G2926Ti00 + bb02*G0000T_LG0000i00 + bb02*G0000T_G0000R_G0401R0i00 + bb02*G0000T_G0000R_G0401T0i00 + bb02*G0000T_G0000R_G2926Ri00 + bb02*G0000T_G0000R_G2926Ti00 + bb06*G0000T_G0000T_G0401R0i00 + bb06*G0000T_G0000T_G0401T0i00 + bb06*G0000T_G0000T_G2926Ri00 + bb06*G0000T_G0000T_G2926Ti00 + fu00*G0000R - fb02*G0000T*G0401R0 - fb03*G0000T*G0401T0 - fb08*G0000R*G0000T - fb09*G0000T*G0000T - fb09*G0000T*G0000T - fb10*G0000T*G2926R - fb00*G0000T*G2926T - fb04*G0000T*LG0000 - fb08*G0000T*G0000R_G0401R0i00 - fb08*G0000T*G0000R_G0401T0i00 - fb08*G0000T*G0000R_G2926Ri00 - fb08*G0000T*G0000R_G2926Ti00 - fb00*G0000T*G0000T_G0401R0i00 - fb00*G0000T*G0000T_G0401T0i00 - fb00*G0000T*G0000T_G2926Ri00 - fb00*G0000T*G0000T_G2926Ti00 - bu00*G0000T ;
dydt(9)= + fb02*G0000T*G0401R0 + bb02*G0000R_G0000T_G0401R0i00 + bb06*G0000T_G0000T_G0401R0i00 + bb02*G0000T_G0401R0_LG0000i00 + bb02*G0000T_G0000R_G0401R0_G2926Ri00 + bb02*G0000T_G0000R_G0401R0_G2926Ti00 + bb06*G0000T_G0000T_G0401R0_G2926Ri00 + bb06*G0000T_G0000T_G0401R0_G2926Ti00 + fu06*G0000R_G0401R0i00 + bu01*G0000T_G0401T0i00 - bb00*G0000T_G0401R0i00 - kp01*G0000T_G0401R0i00 - fb08*G0000R*G0000T_G0401R0i00 - fb00*G0000T*G0000T_G0401R0i00 - fb04*LG0000*G0000T_G0401R0i00 - fb08*G0000R_G2926Ri00*G0000T_G0401R0i00 - fb08*G0000R_G2926Ti00*G0000T_G0401R0i00 - fb00*G0000T_G0401R0i00*G0000T_G2926Ri00 - fb00*G0000T_G0401R0i00*G0000T_G2926Ti00 - bu06*G0000T_G0401R0i00 - fu01*G0000T_G0401R0i00 ;
dydt(10)= + fb03*G0000T*G0401T0 + bb02*G0000R_G0000T_G0401T0i00 + bb06*G0000T_G0000T_G0401T0i00 + bb02*G0000T_G0401T0_LG0000i00 + bb02*G0000T_G0000R_G0401T0_G2926Ri00 + bb02*G0000T_G0000R_G0401T0_G2926Ti00 + bb06*G0000T_G0000T_G0401T0_G2926Ri00 + bb06*G0000T_G0000T_G0401T0_G2926Ti00 + fu07*G0000R_G0401T0i00 + fu01*G0000T_G0401R0i00 - bb02*G0000T_G0401T0i00 - kp01*G0000T_G0401T0i00 - fb08*G0000R*G0000T_G0401T0i00 - fb00*G0000T*G0000T_G0401T0i00 - fb04*LG0000*G0000T_G0401T0i00 - fb08*G0000R_G2926Ri00*G0000T_G0401T0i00 - fb08*G0000R_G2926Ti00*G0000T_G0401T0i00 - fb00*G0000T_G0401T0i00*G0000T_G2926Ri00 - fb00*G0000T_G0401T0i00*G0000T_G2926Ti00 - bu07*G0000T_G0401T0i00 - bu01*G0000T_G0401T0i00 ;
dydt(11)= + bb01*G0401R0_TG00000i00 + bb01*G0401R1_TG00000i00 + bb02*G0401T0_TG00000i00 + bb02*G0401T1_TG00000i00 + kp03*G1661_TG00001i00 - fb02*G0401R0*TG00000 - fb02*G0401R1*TG00000 - fb04*G0401T0*TG00000 - fb04*G0401T1*TG00000 ;
dydt(12)= + fb02*G0401R0*TG00000 + bu13*G0401T0_TG00000i00 - bb01*G0401R0_TG00000i00 - kp02*G0401R0_TG00000i00 - fu13*G0401R0_TG00000i00 ;
dydt(13)= + kp02*G0401R0_TG00000i00 + kp02*G0401R1_TG00000i00 + kp03*G0401T0_TG00000i00 + kp03*G0401T1_TG00000i00 + bb03*G1661_TG00001i00 - fb06*G1661*TG00001 ;
dydt(14)= + fb02*G0401R1*TG00000 + bu13*G0401T1_TG00000i00 - bb01*G0401R1_TG00000i00 - kp02*G0401R1_TG00000i00 - fu13*G0401R1_TG00000i00 ;
dydt(15)= + fb04*G0401T0*TG00000 + fu13*G0401R0_TG00000i00 - bb02*G0401T0_TG00000i00 - kp03*G0401T0_TG00000i00 - bu13*G0401T0_TG00000i00 ;
dydt(16)= + fb04*G0401T1*TG00000 + fu13*G0401R1_TG00000i00 - bb02*G0401T1_TG00000i00 - kp03*G0401T1_TG00000i00 - bu13*G0401T1_TG00000i00 ;
dydt(17)= + bb03*G0401R1_G0972i00 + kp04*G0401R1_G0972i00 + bb04*G0401T1_G0972i00 + kp04*G0401T1_G0972i00 + bb05*G0972_G3585i00 - fb05*G0972*G0401R1 - fb04*G0972*G0401T1 - fb05*G0972*G3585 ;
dydt(18)= + fb05*G0972*G0401R1 + bu14*G0401T1_G0972i00 - bb03*G0401R1_G0972i00 - kp04*G0401R1_G0972i00 - fu14*G0401R1_G0972i00 ;
dydt(19)= + fb04*G0972*G0401T1 + fu14*G0401R1_G0972i00 - bb04*G0401T1_G0972i00 - kp04*G0401T1_G0972i00 - bu14*G0401T1_G0972i00 ;
dydt(20)= + bb03*G1661_TG00001i00 + kp03*G1661_TG00001i00 - fb06*G1661*TG00001 ;
dydt(21)= + fb06*G1661*TG00001 - bb03*G1661_TG00001i00 - kp03*G1661_TG00001i00 ;
dydt(22)= + bb00*G0000R_G0000R_G0401R0i00 + kp00*G0000R_G0000R_G0401R0i00 + bb01*G0000R_G0000R_G0401T0i00 + kp00*G0000R_G0000R_G0401T0i00 + fb07*G0000R*G0000R + bb05*G0000R_G0000R_G2926Ri00 + bb06*G0000R_G0000R_G2926Ti00 + bu03*G0000R_G0000Ti00 - fb00*G0000R_G0000Ri00*G0401R0 - fb00*G0000R_G0000Ri00*G0401R0 - fb01*G0000R_G0000Ri00*G0401T0 - fb01*G0000R_G0000Ri00*G0401T0 - bb01*G0000R_G0000Ri00 - fb02*G2926R*G0000R_G0000Ri00 - fb02*G2926R*G0000R_G0000Ri00 - fb00*G2926T*G0000R_G0000Ri00 - fb00*G2926T*G0000R_G0000Ri00 - fu03*G0000R_G0000Ri00 - fu03*G0000R_G0000Ri00 ;
dydt(23)= + fb00*G0000R_G0000Ri00*G0401R0 + fb00*G0000R_G0000Ri00*G0401R0 + fb04*G0000R*G0000R_G0401R0i00 + bb05*G0000R_G0000R_G0401R0_G2926Ri00 + bb06*G0000R_G0000R_G0401R0_G2926Ti00 + bu05*G0000R_G0000R_G0401T0i00 + bu18*G0000R_G0000T_G0401R0i00 + bu03*G0000T_G0000R_G0401R0i00 - bb00*G0000R_G0000R_G0401R0i00 - kp00*G0000R_G0000R_G0401R0i00 - bb01*G0000R_G0000R_G0401R0i00 - fb02*G2926R*G0000R_G0000R_G0401R0i00 - fb00*G2926T*G0000R_G0000R_G0401R0i00 - fu05*G0000R_G0000R_G0401R0i00 - fu18*G0000R_G0000R_G0401R0i00 - fu03*G0000R_G0000R_G0401R0i00 ;
dydt(24)= + fb01*G0000R_G0000Ri00*G0401T0 + fb01*G0000R_G0000Ri00*G0401T0 + fb04*G0000R*G0000R_G0401T0i00 + bb05*G0000R_G0000R_G0401T0_G2926Ri00 + bb06*G0000R_G0000R_G0401T0_G2926Ti00 + fu05*G0000R_G0000R_G0401R0i00 + bu19*G0000R_G0000T_G0401T0i00 + bu03*G0000T_G0000R_G0401T0i00 - bb01*G0000R_G0000R_G0401T0i00 - kp00*G0000R_G0000R_G0401T0i00 - bb01*G0000R_G0000R_G0401T0i00 - fb02*G2926R*G0000R_G0000R_G0401T0i00 - fb00*G2926T*G0000R_G0000R_G0401T0i00 - bu05*G0000R_G0000R_G0401T0i00 - fu09*G0000R_G0000R_G0401T0i00 - fu03*G0000R_G0000R_G0401T0i00 ;
dydt(25)= + bb00*G0000R_G0000T_G0401R0i00 + kp01*G0000R_G0000T_G0401R0i00 + bb00*G0000T_G0000R_G0401R0i00 + kp00*G0000T_G0000R_G0401R0i00 + bb02*G0000R_G0000T_G0401T0i00 + kp01*G0000R_G0000T_G0401T0i00 + bb01*G0000T_G0000R_G0401T0i00 + kp00*G0000T_G0000R_G0401T0i00 + fb08*G0000R*G0000T + bb05*G0000R_G0000T_G2926Ri00 + bb05*G0000T_G0000R_G2926Ri00 + bb06*G0000R_G0000T_G2926Ti00 + bb06*G0000T_G0000R_G2926Ti00 + fu03*G0000R_G0000Ri00 + fu03*G0000R_G0000Ri00 + bu04*G0000T_G0000Ti00 + fu11*G0000T_G0000Ti00 - fb02*G0000R_G0000Ti00*G0401R0 - fb00*G0000R_G0000Ti00*G0401R0 - fb03*G0000R_G0000Ti00*G0401T0 - fb01*G0000R_G0000Ti00*G0401T0 - bb02*G0000R_G0000Ti00 - fb10*G2926R*G0000R_G0000Ti00 - fb02*G2926R*G0000R_G0000Ti00 - fb00*G2926T*G0000R_G0000Ti00 - fb00*G2926T*G0000R_G0000Ti00 - bu03*G0000R_G0000Ti00 - fu04*G0000R_G0000Ti00 ;
dydt(26)= + fb02*G0000R_G0000Ti00*G0401R0 + fb08*G0000R*G0000T_G0401R0i00 + bb05*G0000T_G0000R_G0401R0_G2926Ri00 + bb06*G0000T_G0000R_G0401R0_G2926Ti00 + fu18*G0000R_G0000R_G0401R0i00 + bu01*G0000R_G0000T_G0401T0i00 + bu04*G0000T_G0000T_G0401R0i00 - bb00*G0000R_G0000T_G0401R0i00 - kp01*G0000R_G0000T_G0401R0i00 - bb02*G0000R_G0000T_G0401R0i00 - fb02*G2926R*G0000R_G0000T_G0401R0i00 - fb00*G2926T*G0000R_G0000T_G0401R0i00 - bu18*G0000R_G0000T_G0401R0i00 - fu01*G0000R_G0000T_G0401R0i00 - fu04*G0000R_G0000T_G0401R0i00 ;
dydt(27)= + fb00*G0000R_G0000Ti00*G0401R0 + fb08*G0000T*G0000R_G0401R0i00 + bb05*G0000R_G0000T_G0401R0_G2926Ri00 + bb06*G0000R_G0000T_G0401R0_G2926Ti00 + fu03*G0000R_G0000R_G0401R0i00 + bu05*G0000T_G0000R_G0401T0i00 + bu22*G0000T_G0000T_G0401R0i00 - bb00*G0000T_G0000R_G0401R0i00 - kp00*G0000T_G0000R_G0401R0i00 - bb02*G0000T_G0000R_G0401R0i00 - fb10*G2926R*G0000T_G0000R_G0401R0i00 - fb00*G2926T*G0000T_G0000R_G0401R0i00 - bu03*G0000T_G0000R_G0401R0i00 - fu05*G0000T_G0000R_G0401R0i00 - fu20*G0000T_G0000R_G0401R0i00 ;
dydt(28)= + fb03*G0000R_G0000Ti00*G0401T0 + fb08*G0000R*G0000T_G0401T0i00 + bb05*G0000T_G0000R_G0401T0_G2926Ri00 + bb06*G0000T_G0000R_G0401T0_G2926Ti00 + fu09*G0000R_G0000R_G0401T0i00 + fu01*G0000R_G0000T_G0401R0i00 + bu04*G0000T_G0000T_G0401T0i00 - bb02*G0000R_G0000T_G0401T0i00 - kp01*G0000R_G0000T_G0401T0i00 - bb02*G0000R_G0000T_G0401T0i00 - fb02*G2926R*G0000R_G0000T_G0401T0i00 - fb00*G2926T*G0000R_G0000T_G0401T0i00 - bu19*G0000R_G0000T_G0401T0i00 - bu01*G0000R_G0000T_G0401T0i00 - fu04*G0000R_G0000T_G0401T0i00 ;
dydt(29)= + fb01*G0000R_G0000Ti00*G0401T0 + fb08*G0000T*G0000R_G0401T0i00 + bb05*G0000R_G0000T_G0401T0_G2926Ri00 + bb06*G0000R_G0000T_G0401T0_G2926Ti00 + fu03*G0000R_G0000R_G0401T0i00 + fu05*G0000T_G0000R_G0401R0i00 + bu23*G0000T_G0000T_G0401T0i00 - bb01*G0000T_G0000R_G0401T0i00 - kp00*G0000T_G0000R_G0401T0i00 - bb02*G0000T_G0000R_G0401T0i00 - fb10*G2926R*G0000T_G0000R_G0401T0i00 - fb00*G2926T*G0000T_G0000R_G0401T0i00 - bu03*G0000T_G0000R_G0401T0i00 - bu05*G0000T_G0000R_G0401T0i00 - fu21*G0000T_G0000R_G0401T0i00 ;
dydt(30)= + bb00*G0000R_G0401R0_LG0000i00 + kp00*G0000R_G0401R0_LG0000i00 + bb01*G0000R_G0401T0_LG0000i00 + kp00*G0000R_G0401T0_LG0000i00 + fb02*G0000R*LG0000 + bb05*G0000R_G2926R_LG0000i00 + bb06*G0000R_G2926T_LG0000i00 + bu10*G0000T_LG0000i00 - fb00*G0000R_LG0000i00*G0401R0 - fb01*G0000R_LG0000i00*G0401T0 - bb07*G0000R_LG0000i00 - fb02*G2926R*G0000R_LG0000i00 - fb00*G2926T*G0000R_LG0000i00 - fu10*G0000R_LG0000i00 ;
dydt(31)= + fb00*G0000R_LG0000i00*G0401R0 + fb02*LG0000*G0000R_G0401R0i00 + bu05*G0000R_G0401T0_LG0000i00 + bu20*G0000T_G0401R0_LG0000i00 - bb00*G0000R_G0401R0_LG0000i00 - kp00*G0000R_G0401R0_LG0000i00 - bb07*G0000R_G0401R0_LG0000i00 - fu05*G0000R_G0401R0_LG0000i00 - fu19*G0000R_G0401R0_LG0000i00 ;
dydt(32)= + fb01*G0000R_LG0000i00*G0401T0 + fb02*LG0000*G0000R_G0401T0i00 + fu05*G0000R_G0401R0_LG0000i00 + bu21*G0000T_G0401T0_LG0000i00 - bb01*G0000R_G0401T0_LG0000i00 - kp00*G0000R_G0401T0_LG0000i00 - bb07*G0000R_G0401T0_LG0000i00 - bu05*G0000R_G0401T0_LG0000i00 - fu06*G0000R_G0401T0_LG0000i00 ;
dydt(33)= + bb00*G0000T_G0000T_G0401R0i00 + kp01*G0000T_G0000T_G0401R0i00 + bb02*G0000T_G0000T_G0401T0i00 + kp01*G0000T_G0000T_G0401T0i00 + fb09*G0000T*G0000T + bb05*G0000T_G0000T_G2926Ri00 + bb06*G0000T_G0000T_G2926Ti00 + fu04*G0000R_G0000Ti00 - fb02*G0000T_G0000Ti00*G0401R0 - fb02*G0000T_G0000Ti00*G0401R0 - fb03*G0000T_G0000Ti00*G0401T0 - fb03*G0000T_G0000Ti00*G0401T0 - bb06*G0000T_G0000Ti00 - fb10*G2926R*G0000T_G0000Ti00 - fb10*G2926R*G0000T_G0000Ti00 - fb00*G2926T*G0000T_G0000Ti00 - fb00*G2926T*G0000T_G0000Ti00 - bu04*G0000T_G0000Ti00 - fu11*G0000T_G0000Ti00 ;
dydt(34)= + fb02*G0000T_G0000Ti00*G0401R0 + fb02*G0000T_G0000Ti00*G0401R0 + fb00*G0000T*G0000T_G0401R0i00 + bb05*G0000T_G0000T_G0401R0_G2926Ri00 + bb06*G0000T_G0000T_G0401R0_G2926Ti00 + fu04*G0000R_G0000T_G0401R0i00 + fu20*G0000T_G0000R_G0401R0i00 + bu01*G0000T_G0000T_G0401T0i00 - bb00*G0000T_G0000T_G0401R0i00 - kp01*G0000T_G0000T_G0401R0i00 - bb06*G0000T_G0000T_G0401R0i00 - fb10*G2926R*G0000T_G0000T_G0401R0i00 - fb00*G2926T*G0000T_G0000T_G0401R0i00 - bu04*G0000T_G0000T_G0401R0i00 - bu22*G0000T_G0000T_G0401R0i00 - fu01*G0000T_G0000T_G0401R0i00 ;
dydt(35)= + fb03*G0000T_G0000Ti00*G0401T0 + fb03*G0000T_G0000Ti00*G0401T0 + fb00*G0000T*G0000T_G0401T0i00 + bb05*G0000T_G0000T_G0401T0_G2926Ri00 + bb06*G0000T_G0000T_G0401T0_G2926Ti00 + fu04*G0000R_G0000T_G0401T0i00 + fu21*G0000T_G0000R_G0401T0i00 + fu01*G0000T_G0000T_G0401R0i00 - bb02*G0000T_G0000T_G0401T0i00 - kp01*G0000T_G0000T_G0401T0i00 - bb06*G0000T_G0000T_G0401T0i00 - fb10*G2926R*G0000T_G0000T_G0401T0i00 - fb00*G2926T*G0000T_G0000T_G0401T0i00 - bu04*G0000T_G0000T_G0401T0i00 - bu23*G0000T_G0000T_G0401T0i00 - bu01*G0000T_G0000T_G0401T0i00 ;
dydt(36)= + bb00*G0000T_G0401R0_LG0000i00 + kp01*G0000T_G0401R0_LG0000i00 + bb02*G0000T_G0401T0_LG0000i00 + kp01*G0000T_G0401T0_LG0000i00 + fb04*G0000T*LG0000 + bb05*G0000T_G2926R_LG0000i00 + bb06*G0000T_G2926T_LG0000i00 + fu10*G0000R_LG0000i00 - fb02*G0000T_LG0000i00*G0401R0 - fb03*G0000T_LG0000i00*G0401T0 - bb02*G0000T_LG0000i00 - fb10*G2926R*G0000T_LG0000i00 - fb00*G2926T*G0000T_LG0000i00 - bu10*G0000T_LG0000i00 ;
dydt(37)= + fb02*G0000T_LG0000i00*G0401R0 + fb04*LG0000*G0000T_G0401R0i00 + fu19*G0000R_G0401R0_LG0000i00 + bu01*G0000T_G0401T0_LG0000i00 - bb00*G0000T_G0401R0_LG0000i00 - kp01*G0000T_G0401R0_LG0000i00 - bb02*G0000T_G0401R0_LG0000i00 - bu20*G0000T_G0401R0_LG0000i00 - fu01*G0000T_G0401R0_LG0000i00 ;
dydt(38)= + fb03*G0000T_LG0000i00*G0401T0 + fb04*LG0000*G0000T_G0401T0i00 + fu06*G0000R_G0401T0_LG0000i00 + fu01*G0000T_G0401R0_LG0000i00 - bb02*G0000T_G0401T0_LG0000i00 - kp01*G0000T_G0401T0_LG0000i00 - bb02*G0000T_G0401T0_LG0000i00 - bu21*G0000T_G0401T0_LG0000i00 - bu01*G0000T_G0401T0_LG0000i00 ;
dydt(39)= + bb00*G0000R_G0000R_G0401R0_G2926Ri00 + kp00*G0000R_G0000R_G0401R0_G2926Ri00 + bb01*G0000R_G0000R_G0401T0_G2926Ri00 + kp00*G0000R_G0000R_G0401T0_G2926Ri00 + fb04*G0000R*G0000R_G2926Ri00 + fb02*G2926R*G0000R_G0000Ri00 + fb02*G2926R*G0000R_G0000Ri00 + bb05*G0000R_G0000R_G2926R_G2926Ri00 + bb05*G0000R_G0000R_G2926R_G2926Ri00 + bb06*G0000R_G0000R_G2926R_G2926Ti00 + bu08*G0000R_G0000R_G2926Ti00 + bu00*G0000R_G0000T_G2926Ri00 + bu03*G0000T_G0000R_G2926Ri00 - fb00*G0000R_G0000R_G2926Ri00*G0401R0 - fb01*G0000R_G0000R_G2926Ri00*G0401T0 - bb01*G0000R_G0000R_G2926Ri00 - bb05*G0000R_G0000R_G2926Ri00 - fb02*G2926R*G0000R_G0000R_G2926Ri00 - fb00*G2926T*G0000R_G0000R_G2926Ri00 - fu08*G0000R_G0000R_G2926Ri00 - fu00*G0000R_G0000R_G2926Ri00 - fu03*G0000R_G0000R_G2926Ri00 ;
dydt(40)= + fb00*G0000R_G0000R_G2926Ri00*G0401R0 + fb02*G2926R*G0000R_G0000R_G0401R0i00 + fb04*G0000R_G0401R0i00*G0000R_G2926Ri00 + bu08*G0000R_G0000R_G0401R0_G2926Ti00 + bu05*G0000R_G0000R_G0401T0_G2926Ri00 + bu00*G0000R_G0000T_G0401R0_G2926Ri00 + bu18*G0000T_G0000R_G0401R0_G2926Ri00 - bb00*G0000R_G0000R_G0401R0_G2926Ri00 - kp00*G0000R_G0000R_G0401R0_G2926Ri00 - bb05*G0000R_G0000R_G0401R0_G2926Ri00 - bb01*G0000R_G0000R_G0401R0_G2926Ri00 - fu08*G0000R_G0000R_G0401R0_G2926Ri00 - fu05*G0000R_G0000R_G0401R0_G2926Ri00 - fu00*G0000R_G0000R_G0401R0_G2926Ri00 - fu18*G0000R_G0000R_G0401R0_G2926Ri00 ;
dydt(41)= + fb01*G0000R_G0000R_G2926Ri00*G0401T0 + fb02*G2926R*G0000R_G0000R_G0401T0i00 + fb04*G0000R_G0401T0i00*G0000R_G2926Ri00 + fu05*G0000R_G0000R_G0401R0_G2926Ri00 + bu08*G0000R_G0000R_G0401T0_G2926Ti00 + bu00*G0000R_G0000T_G0401T0_G2926Ri00 + bu19*G0000T_G0000R_G0401T0_G2926Ri00 - bb01*G0000R_G0000R_G0401T0_G2926Ri00 - kp00*G0000R_G0000R_G0401T0_G2926Ri00 - bb05*G0000R_G0000R_G0401T0_G2926Ri00 - bb01*G0000R_G0000R_G0401T0_G2926Ri00 - bu05*G0000R_G0000R_G0401T0_G2926Ri00 - fu08*G0000R_G0000R_G0401T0_G2926Ri00 - fu00*G0000R_G0000R_G0401T0_G2926Ri00 - fu09*G0000R_G0000R_G0401T0_G2926Ri00 ;
dydt(42)= + bb00*G0000R_G0000R_G0401R0_G2926Ti00 + kp00*G0000R_G0000R_G0401R0_G2926Ti00 + bb01*G0000R_G0000R_G0401T0_G2926Ti00 + kp00*G0000R_G0000R_G0401T0_G2926Ti00 + fb04*G0000R*G0000R_G2926Ti00 + fb00*G2926T*G0000R_G0000Ri00 + fb00*G2926T*G0000R_G0000Ri00 + bb05*G0000R_G0000R_G2926R_G2926Ti00 + bb06*G0000R_G0000R_G2926T_G2926Ti00 + bb06*G0000R_G0000R_G2926T_G2926Ti00 + fu08*G0000R_G0000R_G2926Ri00 + bu03*G0000R_G0000T_G2926Ti00 + bu03*G0000T_G0000R_G2926Ti00 - fb00*G0000R_G0000R_G2926Ti00*G0401R0 - fb01*G0000R_G0000R_G2926Ti00*G0401T0 - bb01*G0000R_G0000R_G2926Ti00 - bb06*G0000R_G0000R_G2926Ti00 - fb02*G2926R*G0000R_G0000R_G2926Ti00 - fb00*G2926T*G0000R_G0000R_G2926Ti00 - bu08*G0000R_G0000R_G2926Ti00 - fu03*G0000R_G0000R_G2926Ti00 - fu03*G0000R_G0000R_G2926Ti00 ;
dydt(43)= + fb00*G0000R_G0000R_G2926Ti00*G0401R0 + fb00*G2926T*G0000R_G0000R_G0401R0i00 + fb04*G0000R_G0401R0i00*G0000R_G2926Ti00 + fu08*G0000R_G0000R_G0401R0_G2926Ri00 + bu05*G0000R_G0000R_G0401T0_G2926Ti00 + bu03*G0000R_G0000T_G0401R0_G2926Ti00 + bu18*G0000T_G0000R_G0401R0_G2926Ti00 - bb00*G0000R_G0000R_G0401R0_G2926Ti00 - kp00*G0000R_G0000R_G0401R0_G2926Ti00 - bb06*G0000R_G0000R_G0401R0_G2926Ti00 - bb01*G0000R_G0000R_G0401R0_G2926Ti00 - bu08*G0000R_G0000R_G0401R0_G2926Ti00 - fu05*G0000R_G0000R_G0401R0_G2926Ti00 - fu03*G0000R_G0000R_G0401R0_G2926Ti00 - fu18*G0000R_G0000R_G0401R0_G2926Ti00 ;
dydt(44)= + fb01*G0000R_G0000R_G2926Ti00*G0401T0 + fb00*G2926T*G0000R_G0000R_G0401T0i00 + fb04*G0000R_G0401T0i00*G0000R_G2926Ti00 + fu05*G0000R_G0000R_G0401R0_G2926Ti00 + fu08*G0000R_G0000R_G0401T0_G2926Ri00 + bu03*G0000R_G0000T_G0401T0_G2926Ti00 + bu19*G0000T_G0000R_G0401T0_G2926Ti00 - bb01*G0000R_G0000R_G0401T0_G2926Ti00 - kp00*G0000R_G0000R_G0401T0_G2926Ti00 - bb06*G0000R_G0000R_G0401T0_G2926Ti00 - bb01*G0000R_G0000R_G0401T0_G2926Ti00 - bu05*G0000R_G0000R_G0401T0_G2926Ti00 - bu08*G0000R_G0000R_G0401T0_G2926Ti00 - fu03*G0000R_G0000R_G0401T0_G2926Ti00 - fu09*G0000R_G0000R_G0401T0_G2926Ti00 ;
dydt(45)= + bb00*G0000R_G0000T_G0401R0_G2926Ri00 + kp00*G0000R_G0000T_G0401R0_G2926Ri00 + bb01*G0000R_G0000T_G0401T0_G2926Ri00 + kp00*G0000R_G0000T_G0401T0_G2926Ri00 + fb08*G0000R*G0000T_G2926Ri00 + fb10*G2926R*G0000R_G0000Ti00 + bb05*G0000R_G0000T_G2926R_G2926Ri00 + bb06*G0000R_G0000T_G2926T_G2926Ri00 + fu00*G0000R_G0000R_G2926Ri00 + bu12*G0000R_G0000T_G2926Ti00 + bu04*G0000T_G0000T_G2926Ri00 - fb00*G0000R_G0000T_G2926Ri00*G0401R0 - fb01*G0000R_G0000T_G2926Ri00*G0401T0 - bb02*G0000R_G0000T_G2926Ri00 - bb05*G0000R_G0000T_G2926Ri00 - fb02*G2926R*G0000R_G0000T_G2926Ri00 - fb00*G2926T*G0000R_G0000T_G2926Ri00 - bu00*G0000R_G0000T_G2926Ri00 - fu12*G0000R_G0000T_G2926Ri00 - fu04*G0000R_G0000T_G2926Ri00 ;
dydt(46)= + fb00*G0000R_G0000T_G2926Ri00*G0401R0 + fb10*G2926R*G0000T_G0000R_G0401R0i00 + fb08*G0000R_G0401R0i00*G0000T_G2926Ri00 + fu00*G0000R_G0000R_G0401R0_G2926Ri00 + bu12*G0000R_G0000T_G0401R0_G2926Ti00 + bu05*G0000R_G0000T_G0401T0_G2926Ri00 + bu22*G0000T_G0000T_G0401R0_G2926Ri00 - bb00*G0000R_G0000T_G0401R0_G2926Ri00 - kp00*G0000R_G0000T_G0401R0_G2926Ri00 - bb05*G0000R_G0000T_G0401R0_G2926Ri00 - bb02*G0000R_G0000T_G0401R0_G2926Ri00 - bu00*G0000R_G0000T_G0401R0_G2926Ri00 - fu12*G0000R_G0000T_G0401R0_G2926Ri00 - fu05*G0000R_G0000T_G0401R0_G2926Ri00 - fu20*G0000R_G0000T_G0401R0_G2926Ri00 ;
dydt(47)= + fb01*G0000R_G0000T_G2926Ri00*G0401T0 + fb10*G2926R*G0000T_G0000R_G0401T0i00 + fb08*G0000R_G0401T0i00*G0000T_G2926Ri00 + fu00*G0000R_G0000R_G0401T0_G2926Ri00 + fu05*G0000R_G0000T_G0401R0_G2926Ri00 + bu12*G0000R_G0000T_G0401T0_G2926Ti00 + bu23*G0000T_G0000T_G0401T0_G2926Ri00 - bb01*G0000R_G0000T_G0401T0_G2926Ri00 - kp00*G0000R_G0000T_G0401T0_G2926Ri00 - bb05*G0000R_G0000T_G0401T0_G2926Ri00 - bb02*G0000R_G0000T_G0401T0_G2926Ri00 - bu00*G0000R_G0000T_G0401T0_G2926Ri00 - bu05*G0000R_G0000T_G0401T0_G2926Ri00 - fu12*G0000R_G0000T_G0401T0_G2926Ri00 - fu21*G0000R_G0000T_G0401T0_G2926Ri00 ;
dydt(48)= + bb00*G0000R_G0000T_G0401R0_G2926Ti00 + kp00*G0000R_G0000T_G0401R0_G2926Ti00 + bb01*G0000R_G0000T_G0401T0_G2926Ti00 + kp00*G0000R_G0000T_G0401T0_G2926Ti00 + fb08*G0000R*G0000T_G2926Ti00 + fb00*G2926T*G0000R_G0000Ti00 + bb05*G0000R_G0000T_G2926R_G2926Ti00 + bb06*G0000R_G0000T_G2926T_G2926Ti00 + fu03*G0000R_G0000R_G2926Ti00 + fu12*G0000R_G0000T_G2926Ri00 + bu04*G0000T_G0000T_G2926Ti00 - fb00*G0000R_G0000T_G2926Ti00*G0401R0 - fb01*G0000R_G0000T_G2926Ti00*G0401T0 - bb02*G0000R_G0000T_G2926Ti00 - bb06*G0000R_G0000T_G2926Ti00 - fb02*G2926R*G0000R_G0000T_G2926Ti00 - fb00*G2926T*G0000R_G0000T_G2926Ti00 - bu03*G0000R_G0000T_G2926Ti00 - bu12*G0000R_G0000T_G2926Ti00 - fu04*G0000R_G0000T_G2926Ti00 ;
dydt(49)= + fb00*G0000R_G0000T_G2926Ti00*G0401R0 + fb00*G2926T*G0000T_G0000R_G0401R0i00 + fb08*G0000R_G0401R0i00*G0000T_G2926Ti00 + fu03*G0000R_G0000R_G0401R0_G2926Ti00 + fu12*G0000R_G0000T_G0401R0_G2926Ri00 + bu05*G0000R_G0000T_G0401T0_G2926Ti00 + bu22*G0000T_G0000T_G0401R0_G2926Ti00 - bb00*G0000R_G0000T_G0401R0_G2926Ti00 - kp00*G0000R_G0000T_G0401R0_G2926Ti00 - bb06*G0000R_G0000T_G0401R0_G2926Ti00 - bb02*G0000R_G0000T_G0401R0_G2926Ti00 - bu03*G0000R_G0000T_G0401R0_G2926Ti00 - bu12*G0000R_G0000T_G0401R0_G2926Ti00 - fu05*G0000R_G0000T_G0401R0_G2926Ti00 - fu20*G0000R_G0000T_G0401R0_G2926Ti00 ;
dydt(50)= + fb01*G0000R_G0000T_G2926Ti00*G0401T0 + fb00*G2926T*G0000T_G0000R_G0401T0i00 + fb08*G0000R_G0401T0i00*G0000T_G2926Ti00 + fu03*G0000R_G0000R_G0401T0_G2926Ti00 + fu05*G0000R_G0000T_G0401R0_G2926Ti00 + fu12*G0000R_G0000T_G0401T0_G2926Ri00 + bu23*G0000T_G0000T_G0401T0_G2926Ti00 - bb01*G0000R_G0000T_G0401T0_G2926Ti00 - kp00*G0000R_G0000T_G0401T0_G2926Ti00 - bb06*G0000R_G0000T_G0401T0_G2926Ti00 - bb02*G0000R_G0000T_G0401T0_G2926Ti00 - bu03*G0000R_G0000T_G0401T0_G2926Ti00 - bu05*G0000R_G0000T_G0401T0_G2926Ti00 - bu12*G0000R_G0000T_G0401T0_G2926Ti00 - fu21*G0000R_G0000T_G0401T0_G2926Ti00 ;
dydt(51)= + bb00*G0000T_G0000R_G0401R0_G2926Ri00 + kp01*G0000T_G0000R_G0401R0_G2926Ri00 + bb02*G0000T_G0000R_G0401T0_G2926Ri00 + kp01*G0000T_G0000R_G0401T0_G2926Ri00 + fb08*G0000T*G0000R_G2926Ri00 + fb02*G2926R*G0000R_G0000Ti00 + bb05*G0000R_G0000T_G2926R_G2926Ri00 + bb06*G0000R_G0000T_G2926R_G2926Ti00 + fu03*G0000R_G0000R_G2926Ri00 + bu08*G0000T_G0000R_G2926Ti00 + bu24*G0000T_G0000T_G2926Ri00 - fb02*G0000T_G0000R_G2926Ri00*G0401R0 - fb03*G0000T_G0000R_G2926Ri00*G0401T0 - bb02*G0000T_G0000R_G2926Ri00 - bb05*G0000T_G0000R_G2926Ri00 - fb10*G2926R*G0000T_G0000R_G2926Ri00 - fb00*G2926T*G0000T_G0000R_G2926Ri00 - bu03*G0000T_G0000R_G2926Ri00 - fu08*G0000T_G0000R_G2926Ri00 - fu22*G0000T_G0000R_G2926Ri00 ;
dydt(52)= + fb02*G0000T_G0000R_G2926Ri00*G0401R0 + fb02*G2926R*G0000R_G0000T_G0401R0i00 + fb08*G0000R_G2926Ri00*G0000T_G0401R0i00 + fu18*G0000R_G0000R_G0401R0_G2926Ri00 + bu08*G0000T_G0000R_G0401R0_G2926Ti00 + bu01*G0000T_G0000R_G0401T0_G2926Ri00 + bu24*G0000T_G0000T_G0401R0_G2926Ri00 - bb00*G0000T_G0000R_G0401R0_G2926Ri00 - kp01*G0000T_G0000R_G0401R0_G2926Ri00 - bb05*G0000T_G0000R_G0401R0_G2926Ri00 - bb02*G0000T_G0000R_G0401R0_G2926Ri00 - bu18*G0000T_G0000R_G0401R0_G2926Ri00 - fu08*G0000T_G0000R_G0401R0_G2926Ri00 - fu01*G0000T_G0000R_G0401R0_G2926Ri00 - fu22*G0000T_G0000R_G0401R0_G2926Ri00 ;
dydt(53)= + fb03*G0000T_G0000R_G2926Ri00*G0401T0 + fb02*G2926R*G0000R_G0000T_G0401T0i00 + fb08*G0000R_G2926Ri00*G0000T_G0401T0i00 + fu09*G0000R_G0000R_G0401T0_G2926Ri00 + fu01*G0000T_G0000R_G0401R0_G2926Ri00 + bu08*G0000T_G0000R_G0401T0_G2926Ti00 + bu24*G0000T_G0000T_G0401T0_G2926Ri00 - bb02*G0000T_G0000R_G0401T0_G2926Ri00 - kp01*G0000T_G0000R_G0401T0_G2926Ri00 - bb05*G0000T_G0000R_G0401T0_G2926Ri00 - bb02*G0000T_G0000R_G0401T0_G2926Ri00 - bu19*G0000T_G0000R_G0401T0_G2926Ri00 - bu01*G0000T_G0000R_G0401T0_G2926Ri00 - fu08*G0000T_G0000R_G0401T0_G2926Ri00 - fu22*G0000T_G0000R_G0401T0_G2926Ri00 ;
dydt(54)= + bb00*G0000T_G0000R_G0401R0_G2926Ti00 + kp01*G0000T_G0000R_G0401R0_G2926Ti00 + bb02*G0000T_G0000R_G0401T0_G2926Ti00 + kp01*G0000T_G0000R_G0401T0_G2926Ti00 + fb08*G0000T*G0000R_G2926Ti00 + fb00*G2926T*G0000R_G0000Ti00 + bb05*G0000R_G0000T_G2926T_G2926Ri00 + bb06*G0000R_G0000T_G2926T_G2926Ti00 + fu03*G0000R_G0000R_G2926Ti00 + fu08*G0000T_G0000R_G2926Ri00 + bu04*G0000T_G0000T_G2926Ti00 - fb02*G0000T_G0000R_G2926Ti00*G0401R0 - fb03*G0000T_G0000R_G2926Ti00*G0401T0 - bb02*G0000T_G0000R_G2926Ti00 - bb06*G0000T_G0000R_G2926Ti00 - fb10*G2926R*G0000T_G0000R_G2926Ti00 - fb00*G2926T*G0000T_G0000R_G2926Ti00 - bu03*G0000T_G0000R_G2926Ti00 - bu08*G0000T_G0000R_G2926Ti00 - fu04*G0000T_G0000R_G2926Ti00 ;
dydt(55)= + fb02*G0000T_G0000R_G2926Ti00*G0401R0 + fb00*G2926T*G0000R_G0000T_G0401R0i00 + fb08*G0000R_G2926Ti00*G0000T_G0401R0i00 + fu18*G0000R_G0000R_G0401R0_G2926Ti00 + fu08*G0000T_G0000R_G0401R0_G2926Ri00 + bu01*G0000T_G0000R_G0401T0_G2926Ti00 + bu04*G0000T_G0000T_G0401R0_G2926Ti00 - bb00*G0000T_G0000R_G0401R0_G2926Ti00 - kp01*G0000T_G0000R_G0401R0_G2926Ti00 - bb06*G0000T_G0000R_G0401R0_G2926Ti00 - bb02*G0000T_G0000R_G0401R0_G2926Ti00 - bu18*G0000T_G0000R_G0401R0_G2926Ti00 - bu08*G0000T_G0000R_G0401R0_G2926Ti00 - fu01*G0000T_G0000R_G0401R0_G2926Ti00 - fu04*G0000T_G0000R_G0401R0_G2926Ti00 ;
dydt(56)= + fb03*G0000T_G0000R_G2926Ti00*G0401T0 + fb00*G2926T*G0000R_G0000T_G0401T0i00 + fb08*G0000R_G2926Ti00*G0000T_G0401T0i00 + fu09*G0000R_G0000R_G0401T0_G2926Ti00 + fu01*G0000T_G0000R_G0401R0_G2926Ti00 + fu08*G0000T_G0000R_G0401T0_G2926Ri00 + bu04*G0000T_G0000T_G0401T0_G2926Ti00 - bb02*G0000T_G0000R_G0401T0_G2926Ti00 - kp01*G0000T_G0000R_G0401T0_G2926Ti00 - bb06*G0000T_G0000R_G0401T0_G2926Ti00 - bb02*G0000T_G0000R_G0401T0_G2926Ti00 - bu19*G0000T_G0000R_G0401T0_G2926Ti00 - bu01*G0000T_G0000R_G0401T0_G2926Ti00 - bu08*G0000T_G0000R_G0401T0_G2926Ti00 - fu04*G0000T_G0000R_G0401T0_G2926Ti00 ;
dydt(57)= + bb00*G0000T_G0000T_G0401R0_G2926Ri00 + kp01*G0000T_G0000T_G0401R0_G2926Ri00 + bb02*G0000T_G0000T_G0401T0_G2926Ri00 + kp01*G0000T_G0000T_G0401T0_G2926Ri00 + fb00*G0000T*G0000T_G2926Ri00 + fb10*G2926R*G0000T_G0000Ti00 + fb10*G2926R*G0000T_G0000Ti00 + bb05*G0000T_G0000T_G2926R_G2926Ri00 + bb05*G0000T_G0000T_G2926R_G2926Ri00 + bb06*G0000T_G0000T_G2926R_G2926Ti00 + fu04*G0000R_G0000T_G2926Ri00 + fu22*G0000T_G0000R_G2926Ri00 + bu12*G0000T_G0000T_G2926Ti00 - fb02*G0000T_G0000T_G2926Ri00*G0401R0 - fb03*G0000T_G0000T_G2926Ri00*G0401T0 - bb06*G0000T_G0000T_G2926Ri00 - bb05*G0000T_G0000T_G2926Ri00 - fb10*G2926R*G0000T_G0000T_G2926Ri00 - fb00*G2926T*G0000T_G0000T_G2926Ri00 - bu04*G0000T_G0000T_G2926Ri00 - bu24*G0000T_G0000T_G2926Ri00 - fu12*G0000T_G0000T_G2926Ri00 ;
dydt(58)= + fb02*G0000T_G0000T_G2926Ri00*G0401R0 + fb10*G2926R*G0000T_G0000T_G0401R0i00 + fb00*G0000T_G0401R0i00*G0000T_G2926Ri00 + fu20*G0000R_G0000T_G0401R0_G2926Ri00 + fu22*G0000T_G0000R_G0401R0_G2926Ri00 + bu12*G0000T_G0000T_G0401R0_G2926Ti00 + bu01*G0000T_G0000T_G0401T0_G2926Ri00 - bb00*G0000T_G0000T_G0401R0_G2926Ri00 - kp01*G0000T_G0000T_G0401R0_G2926Ri00 - bb05*G0000T_G0000T_G0401R0_G2926Ri00 - bb06*G0000T_G0000T_G0401R0_G2926Ri00 - bu22*G0000T_G0000T_G0401R0_G2926Ri00 - bu24*G0000T_G0000T_G0401R0_G2926Ri00 - fu12*G0000T_G0000T_G0401R0_G2926Ri00 - fu01*G0000T_G0000T_G0401R0_G2926Ri00 ;
dydt(59)= + fb03*G0000T_G0000T_G2926Ri00*G0401T0 + fb10*G2926R*G0000T_G0000T_G0401T0i00 + fb00*G0000T_G0401T0i00*G0000T_G2926Ri00 + fu21*G0000R_G0000T_G0401T0_G2926Ri00 + fu22*G0000T_G0000R_G0401T0_G2926Ri00 + fu01*G0000T_G0000T_G0401R0_G2926Ri00 + bu12*G0000T_G0000T_G0401T0_G2926Ti00 - bb02*G0000T_G0000T_G0401T0_G2926Ri00 - kp01*G0000T_G0000T_G0401T0_G2926Ri00 - bb05*G0000T_G0000T_G0401T0_G2926Ri00 - bb06*G0000T_G0000T_G0401T0_G2926Ri00 - bu23*G0000T_G0000T_G0401T0_G2926Ri00 - bu24*G0000T_G0000T_G0401T0_G2926Ri00 - bu01*G0000T_G0000T_G0401T0_G2926Ri00 - fu12*G0000T_G0000T_G0401T0_G2926Ri00 ;
dydt(60)= + bb00*G0000T_G0000T_G0401R0_G2926Ti00 + kp01*G0000T_G0000T_G0401R0_G2926Ti00 + bb02*G0000T_G0000T_G0401T0_G2926Ti00 + kp01*G0000T_G0000T_G0401T0_G2926Ti00 + fb00*G0000T*G0000T_G2926Ti00 + fb00*G2926T*G0000T_G0000Ti00 + fb00*G2926T*G0000T_G0000Ti00 + bb05*G0000T_G0000T_G2926R_G2926Ti00 + bb06*G0000T_G0000T_G2926T_G2926Ti00 + bb06*G0000T_G0000T_G2926T_G2926Ti00 + fu04*G0000R_G0000T_G2926Ti00 + fu04*G0000T_G0000R_G2926Ti00 + fu12*G0000T_G0000T_G2926Ri00 - fb02*G0000T_G0000T_G2926Ti00*G0401R0 - fb03*G0000T_G0000T_G2926Ti00*G0401T0 - bb06*G0000T_G0000T_G2926Ti00 - bb06*G0000T_G0000T_G2926Ti00 - fb10*G2926R*G0000T_G0000T_G2926Ti00 - fb00*G2926T*G0000T_G0000T_G2926Ti00 - bu04*G0000T_G0000T_G2926Ti00 - bu04*G0000T_G0000T_G2926Ti00 - bu12*G0000T_G0000T_G2926Ti00 ;
dydt(61)= + fb02*G0000T_G0000T_G2926Ti00*G0401R0 + fb00*G2926T*G0000T_G0000T_G0401R0i00 + fb00*G0000T_G0401R0i00*G0000T_G2926Ti00 + fu20*G0000R_G0000T_G0401R0_G2926Ti00 + fu04*G0000T_G0000R_G0401R0_G2926Ti00 + fu12*G0000T_G0000T_G0401R0_G2926Ri00 + bu01*G0000T_G0000T_G0401T0_G2926Ti00 - bb00*G0000T_G0000T_G0401R0_G2926Ti00 - kp01*G0000T_G0000T_G0401R0_G2926Ti00 - bb06*G0000T_G0000T_G0401R0_G2926Ti00 - bb06*G0000T_G0000T_G0401R0_G2926Ti00 - bu22*G0000T_G0000T_G0401R0_G2926Ti00 - bu04*G0000T_G0000T_G0401R0_G2926Ti00 - bu12*G0000T_G0000T_G0401R0_G2926Ti00 - fu01*G0000T_G0000T_G0401R0_G2926Ti00 ;
dydt(62)= + fb03*G0000T_G0000T_G2926Ti00*G0401T0 + fb00*G2926T*G0000T_G0000T_G0401T0i00 + fb00*G0000T_G0401T0i00*G0000T_G2926Ti00 + fu21*G0000R_G0000T_G0401T0_G2926Ti00 + fu04*G0000T_G0000R_G0401T0_G2926Ti00 + fu01*G0000T_G0000T_G0401R0_G2926Ti00 + fu12*G0000T_G0000T_G0401T0_G2926Ri00 - bb02*G0000T_G0000T_G0401T0_G2926Ti00 - kp01*G0000T_G0000T_G0401T0_G2926Ti00 - bb06*G0000T_G0000T_G0401T0_G2926Ti00 - bb06*G0000T_G0000T_G0401T0_G2926Ti00 - bu23*G0000T_G0000T_G0401T0_G2926Ti00 - bu04*G0000T_G0000T_G0401T0_G2926Ti00 - bu01*G0000T_G0000T_G0401T0_G2926Ti00 - bu12*G0000T_G0000T_G0401T0_G2926Ti00 ;
dydt(63)= + bb05*G0000R_G2926Ri00 + bb05*G0000T_G2926Ri00 + bb03*G2926R_G2926Ri00 + bb03*G2926R_G2926Ri00 + bb05*G2926R_G2926Ti00 + bb05*G0000R_G0000R_G2926Ri00 + bb05*G0000R_G0000T_G2926Ri00 + bb05*G0000T_G0000R_G2926Ri00 + bb05*G0000R_G2926R_LG0000i00 + bb05*G0000T_G0000T_G2926Ri00 + bb05*G0000T_G2926R_LG0000i00 + bb05*G0000R_G0000R_G0401R0_G2926Ri00 + bb05*G0000R_G0000R_G0401T0_G2926Ri00 + bb05*G0000R_G0000R_G2926R_G2926Ri00 + bb05*G0000R_G0000R_G2926R_G2926Ri00 + bb05*G0000R_G0000R_G2926R_G2926Ti00 + bb05*G0000T_G0000R_G0401R0_G2926Ri00 + bb05*G0000T_G0000R_G0401T0_G2926Ri00 + bb05*G0000R_G0000T_G2926R_G2926Ri00 + bb05*G0000R_G0000T_G2926R_G2926Ti00 + bb05*G0000R_G0000T_G0401R0_G2926Ri00 + bb05*G0000R_G0000T_G0401T0_G2926Ri00 + bb05*G0000R_G0000T_G2926R_G2926Ri00 + bb05*G0000R_G0000T_G2926T_G2926Ri00 + bb05*G0000T_G0000T_G0401R0_G2926Ri00 + bb05*G0000T_G0000T_G0401T0_G2926Ri00 + bb05*G0000T_G0000T_G2926R_G2926Ri00 + bb05*G0000T_G0000T_G2926R_G2926Ri00 + bb05*G0000T_G0000T_G2926R_G2926Ti00 + bu02*G2926T - fb02*G0000R*G2926R - fb10*G0000T*G2926R - fb11*G2926R*G2926R - fb11*G2926R*G2926R - fb02*G2926R*G2926T - fb02*G2926R*G0000R_G0000Ri00 - fb02*G2926R*G0000R_G0000Ri00 - fb10*G2926R*G0000R_G0000Ti00 - fb02*G2926R*G0000R_G0000Ti00 - fb02*G2926R*G0000R_LG0000i00 - fb10*G2926R*G0000T_G0000Ti00 - fb10*G2926R*G0000T_G0000Ti00 - fb10*G2926R*G0000T_LG0000i00 - fb02*G2926R*G0000R_G0000R_G0401R0i00 - fb02*G2926R*G0000R_G0000R_G0401T0i00 - fb02*G2926R*G0000R_G0000R_G2926Ri00 - fb02*G2926R*G0000R_G0000R_G2926Ti00 - fb02*G2926R*G0000R_G0000T_G0401R0i00 - fb02*G2926R*G0000R_G0000T_G0401T0i00 - fb02*G2926R*G0000R_G0000T_G2926Ri00 - fb02*G2926R*G0000R_G0000T_G2926Ti00 - fb10*G2926R*G0000T_G0000R_G0401R0i00 - fb10*G2926R*G0000T_G0000R_G0401T0i00 - fb10*G2926R*G0000T_G0000R_G2926Ri00 - fb10*G2926R*G0000T_G0000R_G2926Ti00 - fb10*G2926R*G0000T_G0000T_G0401R0i00 - fb10*G2926R*G0000T_G0000T_G0401T0i00 - fb10*G2926R*G0000T_G0000T_G2926Ri00 - fb10*G2926R*G0000T_G0000T_G2926Ti00 - fu02*G2926R ;
dydt(64)= + fb02*G0000R*G2926R + bb01*G0000R_G0000R_G2926Ri00 + bb02*G0000T_G0000R_G2926Ri00 + bb07*G0000R_G2926R_LG0000i00 + bb01*G0000R_G0000R_G0401R0_G2926Ri00 + bb01*G0000R_G0000R_G0401T0_G2926Ri00 + bb01*G0000R_G0000R_G2926R_G2926Ri00 + bb01*G0000R_G0000R_G2926R_G2926Ri00 + bb01*G0000R_G0000R_G2926R_G2926Ti00 + bb02*G0000T_G0000R_G0401R0_G2926Ri00 + bb02*G0000T_G0000R_G0401T0_G2926Ri00 + bb02*G0000R_G0000T_G2926R_G2926Ri00 + bb02*G0000R_G0000T_G2926R_G2926Ti00 + bu08*G0000R_G2926Ti00 + bu09*G0000T_G2926Ri00 - bb05*G0000R_G2926Ri00 - fb04*G0000R*G0000R_G2926Ri00 - fb08*G0000T*G0000R_G2926Ri00 - fb02*LG0000*G0000R_G2926Ri00 - fb04*G0000R_G0401R0i00*G0000R_G2926Ri00 - fb04*G0000R_G0401T0i00*G0000R_G2926Ri00 - fb07*G0000R_G2926Ri00*G0000R_G2926Ri00 - fb07*G0000R_G2926Ri00*G0000R_G2926Ri00 - fb04*G0000R_G2926Ri00*G0000R_G2926Ti00 - fb08*G0000R_G2926Ri00*G0000T_G0401R0i00 - fb08*G0000R_G2926Ri00*G0000T_G0401T0i00 - fb08*G0000R_G2926Ri00*G0000T_G2926Ri00 - fb08*G0000R_G2926Ri00*G0000T_G2926Ti00 - fu08*G0000R_G2926Ri00 - fu09*G0000R_G2926Ri00 ;
dydt(65)= + bb06*G0000R_G2926Ti00 + bb06*G0000T_G2926Ti00 + bb05*G2926R_G2926Ti00 + bb06*G2926T_G2926Ti00 + bb06*G2926T_G2926Ti00 + bb06*G0000R_G0000R_G2926Ti00 + bb06*G0000R_G0000T_G2926Ti00 + bb06*G0000T_G0000R_G2926Ti00 + bb06*G0000R_G2926T_LG0000i00 + bb06*G0000T_G0000T_G2926Ti00 + bb06*G0000T_G2926T_LG0000i00 + bb06*G0000R_G0000R_G0401R0_G2926Ti00 + bb06*G0000R_G0000R_G0401T0_G2926Ti00 + bb06*G0000R_G0000R_G2926R_G2926Ti00 + bb06*G0000R_G0000R_G2926T_G2926Ti00 + bb06*G0000R_G0000R_G2926T_G2926Ti00 + bb06*G0000T_G0000R_G0401R0_G2926Ti00 + bb06*G0000T_G0000R_G0401T0_G2926Ti00 + bb06*G0000R_G0000T_G2926T_G2926Ri00 + bb06*G0000R_G0000T_G2926T_G2926Ti00 + bb06*G0000R_G0000T_G0401R0_G2926Ti00 + bb06*G0000R_G0000T_G0401T0_G2926Ti00 + bb06*G0000R_G0000T_G2926R_G2926Ti00 + bb06*G0000R_G0000T_G2926T_G2926Ti00 + bb06*G0000T_G0000T_G0401R0_G2926Ti00 + bb06*G0000T_G0000T_G0401T0_G2926Ti00 + bb06*G0000T_G0000T_G2926R_G2926Ti00 + bb06*G0000T_G0000T_G2926T_G2926Ti00 + bb06*G0000T_G0000T_G2926T_G2926Ti00 + fu02*G2926R - fb00*G0000R*G2926T - fb00*G0000T*G2926T - fb02*G2926R*G2926T - fb12*G2926T*G2926T - fb12*G2926T*G2926T - fb00*G2926T*G0000R_G0000Ri00 - fb00*G2926T*G0000R_G0000Ri00 - fb00*G2926T*G0000R_G0000Ti00 - fb00*G2926T*G0000R_G0000Ti00 - fb00*G2926T*G0000R_LG0000i00 - fb00*G2926T*G0000T_G0000Ti00 - fb00*G2926T*G0000T_G0000Ti00 - fb00*G2926T*G0000T_LG0000i00 - fb00*G2926T*G0000R_G0000R_G0401R0i00 - fb00*G2926T*G0000R_G0000R_G0401T0i00 - fb00*G2926T*G0000R_G0000R_G2926Ri00 - fb00*G2926T*G0000R_G0000R_G2926Ti00 - fb00*G2926T*G0000R_G0000T_G0401R0i00 - fb00*G2926T*G0000R_G0000T_G0401T0i00 - fb00*G2926T*G0000R_G0000T_G2926Ri00 - fb00*G2926T*G0000R_G0000T_G2926Ti00 - fb00*G2926T*G0000T_G0000R_G0401R0i00 - fb00*G2926T*G0000T_G0000R_G0401T0i00 - fb00*G2926T*G0000T_G0000R_G2926Ri00 - fb00*G2926T*G0000T_G0000R_G2926Ti00 - fb00*G2926T*G0000T_G0000T_G0401R0i00 - fb00*G2926T*G0000T_G0000T_G0401T0i00 - fb00*G2926T*G0000T_G0000T_G2926Ri00 - fb00*G2926T*G0000T_G0000T_G2926Ti00 - bu02*G2926T ;
dydt(66)= + fb00*G0000R*G2926T + bb01*G0000R_G0000R_G2926Ti00 + bb02*G0000T_G0000R_G2926Ti00 + bb07*G0000R_G2926T_LG0000i00 + bb01*G0000R_G0000R_G0401R0_G2926Ti00 + bb01*G0000R_G0000R_G0401T0_G2926Ti00 + bb01*G0000R_G0000R_G2926R_G2926Ti00 + bb01*G0000R_G0000R_G2926T_G2926Ti00 + bb01*G0000R_G0000R_G2926T_G2926Ti00 + bb02*G0000T_G0000R_G0401R0_G2926Ti00 + bb02*G0000T_G0000R_G0401T0_G2926Ti00 + bb02*G0000R_G0000T_G2926T_G2926Ri00 + bb02*G0000R_G0000T_G2926T_G2926Ti00 + fu08*G0000R_G2926Ri00 + bu00*G0000T_G2926Ti00 - bb06*G0000R_G2926Ti00 - fb04*G0000R*G0000R_G2926Ti00 - fb08*G0000T*G0000R_G2926Ti00 - fb02*LG0000*G0000R_G2926Ti00 - fb04*G0000R_G0401R0i00*G0000R_G2926Ti00 - fb04*G0000R_G0401T0i00*G0000R_G2926Ti00 - fb04*G0000R_G2926Ri00*G0000R_G2926Ti00 - fb07*G0000R_G2926Ti00*G0000R_G2926Ti00 - fb07*G0000R_G2926Ti00*G0000R_G2926Ti00 - fb08*G0000R_G2926Ti00*G0000T_G0401R0i00 - fb08*G0000R_G2926Ti00*G0000T_G0401T0i00 - fb08*G0000R_G2926Ti00*G0000T_G2926Ri00 - fb08*G0000R_G2926Ti00*G0000T_G2926Ti00 - bu08*G0000R_G2926Ti00 - fu00*G0000R_G2926Ti00 ;
dydt(67)= + bb07*G0000R_LG0000i00 + bb02*G0000T_LG0000i00 + bb07*G0000R_G0401R0_LG0000i00 + bb07*G0000R_G0401T0_LG0000i00 + bb07*G0000R_G2926R_LG0000i00 + bb07*G0000R_G2926T_LG0000i00 + bb02*G0000T_G0401R0_LG0000i00 + bb02*G0000T_G0401T0_LG0000i00 + bb02*G0000T_G2926R_LG0000i00 + bb02*G0000T_G2926T_LG0000i00 + clamp_source_LG0000 - fb02*G0000R*LG0000 - fb04*G0000T*LG0000 - fb02*LG0000*G0000R_G0401R0i00 - fb02*LG0000*G0000R_G0401T0i00 - fb02*LG0000*G0000R_G2926Ri00 - fb02*LG0000*G0000R_G2926Ti00 - fb04*LG0000*G0000T_G0401R0i00 - fb04*LG0000*G0000T_G0401T0i00 - fb04*LG0000*G0000T_G2926Ri00 - fb04*LG0000*G0000T_G2926Ti00 - clamp_sink_LG0000*LG0000 ;
dydt(68)= + fb10*G0000T*G2926R + bb02*G0000R_G0000T_G2926Ri00 + bb06*G0000T_G0000T_G2926Ri00 + bb02*G0000T_G2926R_LG0000i00 + bb02*G0000R_G0000T_G0401R0_G2926Ri00 + bb02*G0000R_G0000T_G0401T0_G2926Ri00 + bb02*G0000R_G0000T_G2926R_G2926Ri00 + bb02*G0000R_G0000T_G2926T_G2926Ri00 + bb06*G0000T_G0000T_G0401R0_G2926Ri00 + bb06*G0000T_G0000T_G0401T0_G2926Ri00 + bb06*G0000T_G0000T_G2926R_G2926Ri00 + bb06*G0000T_G0000T_G2926R_G2926Ri00 + bb06*G0000T_G0000T_G2926R_G2926Ti00 + fu09*G0000R_G2926Ri00 + bu12*G0000T_G2926Ti00 - bb05*G0000T_G2926Ri00 - fb08*G0000R*G0000T_G2926Ri00 - fb00*G0000T*G0000T_G2926Ri00 - fb04*LG0000*G0000T_G2926Ri00 - fb08*G0000R_G0401R0i00*G0000T_G2926Ri00 - fb08*G0000R_G0401T0i00*G0000T_G2926Ri00 - fb08*G0000R_G2926Ri00*G0000T_G2926Ri00 - fb08*G0000R_G2926Ti00*G0000T_G2926Ri00 - fb00*G0000T_G0401R0i00*G0000T_G2926Ri00 - fb00*G0000T_G0401T0i00*G0000T_G2926Ri00 - fb09*G0000T_G2926Ri00*G0000T_G2926Ri00 - fb09*G0000T_G2926Ri00*G0000T_G2926Ri00 - fb00*G0000T_G2926Ri00*G0000T_G2926Ti00 - bu09*G0000T_G2926Ri00 - fu12*G0000T_G2926Ri00 ;
dydt(69)= + fb00*G0000T*G2926T + bb02*G0000R_G0000T_G2926Ti00 + bb06*G0000T_G0000T_G2926Ti00 + bb02*G0000T_G2926T_LG0000i00 + bb02*G0000R_G0000T_G0401R0_G2926Ti00 + bb02*G0000R_G0000T_G0401T0_G2926Ti00 + bb02*G0000R_G0000T_G2926R_G2926Ti00 + bb02*G0000R_G0000T_G2926T_G2926Ti00 + bb06*G0000T_G0000T_G0401R0_G2926Ti00 + bb06*G0000T_G0000T_G0401T0_G2926Ti00 + bb06*G0000T_G0000T_G2926R_G2926Ti00 + bb06*G0000T_G0000T_G2926T_G2926Ti00 + bb06*G0000T_G0000T_G2926T_G2926Ti00 + fu00*G0000R_G2926Ti00 + fu12*G0000T_G2926Ri00 - bb06*G0000T_G2926Ti00 - fb08*G0000R*G0000T_G2926Ti00 - fb00*G0000T*G0000T_G2926Ti00 - fb04*LG0000*G0000T_G2926Ti00 - fb08*G0000R_G0401R0i00*G0000T_G2926Ti00 - fb08*G0000R_G0401T0i00*G0000T_G2926Ti00 - fb08*G0000R_G2926Ri00*G0000T_G2926Ti00 - fb08*G0000R_G2926Ti00*G0000T_G2926Ti00 - fb00*G0000T_G0401R0i00*G0000T_G2926Ti00 - fb00*G0000T_G0401T0i00*G0000T_G2926Ti00 - fb00*G0000T_G2926Ri00*G0000T_G2926Ti00 - fb09*G0000T_G2926Ti00*G0000T_G2926Ti00 - fb09*G0000T_G2926Ti00*G0000T_G2926Ti00 - bu00*G0000T_G2926Ti00 - bu12*G0000T_G2926Ti00 ;
dydt(70)= + bb05*G0972_G3585i00 - fb05*G0972*G3585 ;
dydt(71)= + fb05*G0972*G3585 - bb05*G0972_G3585i00 ;
dydt(72)= + fb11*G2926R*G2926R + bu15*G2926R_G2926Ti00 - bb03*G2926R_G2926Ri00 - fu15*G2926R_G2926Ri00 - fu15*G2926R_G2926Ri00 ;
dydt(73)= + fb02*G2926R*G2926T + fu15*G2926R_G2926Ri00 + fu15*G2926R_G2926Ri00 + bu16*G2926T_G2926Ti00 + fu17*G2926T_G2926Ti00 - bb05*G2926R_G2926Ti00 - bu15*G2926R_G2926Ti00 - fu16*G2926R_G2926Ti00 ;
dydt(74)= + fb12*G2926T*G2926T + fu16*G2926R_G2926Ti00 - bb06*G2926T_G2926Ti00 - bu16*G2926T_G2926Ti00 - fu17*G2926T_G2926Ti00 ;
dydt(75)= + fb02*G2926R*G0000R_LG0000i00 + fb02*LG0000*G0000R_G2926Ri00 + bu08*G0000R_G2926T_LG0000i00 + bu18*G0000T_G2926R_LG0000i00 - bb05*G0000R_G2926R_LG0000i00 - bb07*G0000R_G2926R_LG0000i00 - fu08*G0000R_G2926R_LG0000i00 - fu18*G0000R_G2926R_LG0000i00 ;
dydt(76)= + fb10*G2926R*G0000T_LG0000i00 + fb04*LG0000*G0000T_G2926Ri00 + fu18*G0000R_G2926R_LG0000i00 + bu12*G0000T_G2926T_LG0000i00 - bb05*G0000T_G2926R_LG0000i00 - bb02*G0000T_G2926R_LG0000i00 - bu18*G0000T_G2926R_LG0000i00 - fu12*G0000T_G2926R_LG0000i00 ;
dydt(77)= + fb00*G2926T*G0000R_LG0000i00 + fb02*LG0000*G0000R_G2926Ti00 + fu08*G0000R_G2926R_LG0000i00 + bu10*G0000T_G2926T_LG0000i00 - bb06*G0000R_G2926T_LG0000i00 - bb07*G0000R_G2926T_LG0000i00 - bu08*G0000R_G2926T_LG0000i00 - fu10*G0000R_G2926T_LG0000i00 ;
dydt(78)= + fb00*G2926T*G0000T_LG0000i00 + fb04*LG0000*G0000T_G2926Ti00 + fu10*G0000R_G2926T_LG0000i00 + fu12*G0000T_G2926R_LG0000i00 - bb06*G0000T_G2926T_LG0000i00 - bb02*G0000T_G2926T_LG0000i00 - bu10*G0000T_G2926T_LG0000i00 - bu12*G0000T_G2926T_LG0000i00 ;
dydt(79)= + fb02*G2926R*G0000R_G0000R_G2926Ri00 + fb07*G0000R_G2926Ri00*G0000R_G2926Ri00 + bu08*G0000R_G0000R_G2926R_G2926Ti00 + bu00*G0000R_G0000T_G2926R_G2926Ri00 - bb05*G0000R_G0000R_G2926R_G2926Ri00 - bb05*G0000R_G0000R_G2926R_G2926Ri00 - bb01*G0000R_G0000R_G2926R_G2926Ri00 - fu08*G0000R_G0000R_G2926R_G2926Ri00 - fu08*G0000R_G0000R_G2926R_G2926Ri00 - fu00*G0000R_G0000R_G2926R_G2926Ri00 - fu00*G0000R_G0000R_G2926R_G2926Ri00 ;
dydt(80)= + fb02*G2926R*G0000R_G0000R_G2926Ti00 + fb00*G2926T*G0000R_G0000R_G2926Ri00 + fb04*G0000R_G2926Ri00*G0000R_G2926Ti00 + fu08*G0000R_G0000R_G2926R_G2926Ri00 + fu08*G0000R_G0000R_G2926R_G2926Ri00 + bu08*G0000R_G0000R_G2926T_G2926Ti00 + bu03*G0000R_G0000T_G2926R_G2926Ti00 + bu00*G0000R_G0000T_G2926T_G2926Ri00 + fu23*G0000R_G0000R_G2926T_G2926Ti00 - bb05*G0000R_G0000R_G2926R_G2926Ti00 - bb06*G0000R_G0000R_G2926R_G2926Ti00 - bb01*G0000R_G0000R_G2926R_G2926Ti00 - bu08*G0000R_G0000R_G2926R_G2926Ti00 - fu08*G0000R_G0000R_G2926R_G2926Ti00 - fu03*G0000R_G0000R_G2926R_G2926Ti00 - fu00*G0000R_G0000R_G2926R_G2926Ti00 ;
dydt(81)= + fb02*G2926R*G0000R_G0000T_G2926Ri00 + fb10*G2926R*G0000T_G0000R_G2926Ri00 + fb08*G0000R_G2926Ri00*G0000T_G2926Ri00 + fu00*G0000R_G0000R_G2926R_G2926Ri00 + fu00*G0000R_G0000R_G2926R_G2926Ri00 + bu12*G0000R_G0000T_G2926R_G2926Ti00 + bu08*G0000R_G0000T_G2926T_G2926Ri00 + bu24*G0000T_G0000T_G2926R_G2926Ri00 + fu24*G0000T_G0000T_G2926R_G2926Ri00 - bb05*G0000R_G0000T_G2926R_G2926Ri00 - bb05*G0000R_G0000T_G2926R_G2926Ri00 - bb02*G0000R_G0000T_G2926R_G2926Ri00 - bu00*G0000R_G0000T_G2926R_G2926Ri00 - fu12*G0000R_G0000T_G2926R_G2926Ri00 - fu08*G0000R_G0000T_G2926R_G2926Ri00 - fu22*G0000R_G0000T_G2926R_G2926Ri00 ;
dydt(82)= + fb02*G2926R*G0000R_G0000T_G2926Ti00 + fb00*G2926T*G0000T_G0000R_G2926Ri00 + fb08*G0000R_G2926Ri00*G0000T_G2926Ti00 + fu03*G0000R_G0000R_G2926R_G2926Ti00 + fu12*G0000R_G0000T_G2926R_G2926Ri00 + bu08*G0000R_G0000T_G2926T_G2926Ti00 + bu24*G0000T_G0000T_G2926R_G2926Ti00 - bb05*G0000R_G0000T_G2926R_G2926Ti00 - bb06*G0000R_G0000T_G2926R_G2926Ti00 - bb02*G0000R_G0000T_G2926R_G2926Ti00 - bu03*G0000R_G0000T_G2926R_G2926Ti00 - bu12*G0000R_G0000T_G2926R_G2926Ti00 - fu08*G0000R_G0000T_G2926R_G2926Ti00 - fu22*G0000R_G0000T_G2926R_G2926Ti00 ;
dydt(83)= + fb10*G2926R*G0000T_G0000R_G2926Ti00 + fb00*G2926T*G0000R_G0000T_G2926Ri00 + fb08*G0000R_G2926Ti00*G0000T_G2926Ri00 + fu00*G0000R_G0000R_G2926R_G2926Ti00 + fu08*G0000R_G0000T_G2926R_G2926Ri00 + bu12*G0000R_G0000T_G2926T_G2926Ti00 + bu04*G0000T_G0000T_G2926R_G2926Ti00 - bb05*G0000R_G0000T_G2926T_G2926Ri00 - bb06*G0000R_G0000T_G2926T_G2926Ri00 - bb02*G0000R_G0000T_G2926T_G2926Ri00 - bu00*G0000R_G0000T_G2926T_G2926Ri00 - bu08*G0000R_G0000T_G2926T_G2926Ri00 - fu12*G0000R_G0000T_G2926T_G2926Ri00 - fu04*G0000R_G0000T_G2926T_G2926Ri00 ;
dydt(84)= + fb10*G2926R*G0000T_G0000T_G2926Ri00 + fb09*G0000T_G2926Ri00*G0000T_G2926Ri00 + fu22*G0000R_G0000T_G2926R_G2926Ri00 + bu12*G0000T_G0000T_G2926R_G2926Ti00 - bb05*G0000T_G0000T_G2926R_G2926Ri00 - bb05*G0000T_G0000T_G2926R_G2926Ri00 - bb06*G0000T_G0000T_G2926R_G2926Ri00 - bu24*G0000T_G0000T_G2926R_G2926Ri00 - fu24*G0000T_G0000T_G2926R_G2926Ri00 - fu12*G0000T_G0000T_G2926R_G2926Ri00 - fu12*G0000T_G0000T_G2926R_G2926Ri00 ;
dydt(85)= + fb10*G2926R*G0000T_G0000T_G2926Ti00 + fb00*G2926T*G0000T_G0000T_G2926Ri00 + fb00*G0000T_G2926Ri00*G0000T_G2926Ti00 + fu22*G0000R_G0000T_G2926R_G2926Ti00 + fu04*G0000R_G0000T_G2926T_G2926Ri00 + fu12*G0000T_G0000T_G2926R_G2926Ri00 + fu12*G0000T_G0000T_G2926R_G2926Ri00 + bu12*G0000T_G0000T_G2926T_G2926Ti00 + fu25*G0000T_G0000T_G2926T_G2926Ti00 - bb05*G0000T_G0000T_G2926R_G2926Ti00 - bb06*G0000T_G0000T_G2926R_G2926Ti00 - bb06*G0000T_G0000T_G2926R_G2926Ti00 - bu24*G0000T_G0000T_G2926R_G2926Ti00 - bu04*G0000T_G0000T_G2926R_G2926Ti00 - bu12*G0000T_G0000T_G2926R_G2926Ti00 - fu12*G0000T_G0000T_G2926R_G2926Ti00 ;
dydt(86)= + fb00*G2926T*G0000R_G0000R_G2926Ti00 + fb07*G0000R_G2926Ti00*G0000R_G2926Ti00 + fu08*G0000R_G0000R_G2926R_G2926Ti00 + bu03*G0000R_G0000T_G2926T_G2926Ti00 - bb06*G0000R_G0000R_G2926T_G2926Ti00 - bb06*G0000R_G0000R_G2926T_G2926Ti00 - bb01*G0000R_G0000R_G2926T_G2926Ti00 - bu08*G0000R_G0000R_G2926T_G2926Ti00 - fu23*G0000R_G0000R_G2926T_G2926Ti00 - fu03*G0000R_G0000R_G2926T_G2926Ti00 - fu03*G0000R_G0000R_G2926T_G2926Ti00 ;
dydt(87)= + fb00*G2926T*G0000R_G0000T_G2926Ti00 + fb00*G2926T*G0000T_G0000R_G2926Ti00 + fb08*G0000R_G2926Ti00*G0000T_G2926Ti00 + fu03*G0000R_G0000R_G2926T_G2926Ti00 + fu03*G0000R_G0000R_G2926T_G2926Ti00 + fu08*G0000R_G0000T_G2926R_G2926Ti00 + fu12*G0000R_G0000T_G2926T_G2926Ri00 + bu04*G0000T_G0000T_G2926T_G2926Ti00 + fu11*G0000T_G0000T_G2926T_G2926Ti00 - bb06*G0000R_G0000T_G2926T_G2926Ti00 - bb06*G0000R_G0000T_G2926T_G2926Ti00 - bb02*G0000R_G0000T_G2926T_G2926Ti00 - bu03*G0000R_G0000T_G2926T_G2926Ti00 - bu08*G0000R_G0000T_G2926T_G2926Ti00 - bu12*G0000R_G0000T_G2926T_G2926Ti00 - fu04*G0000R_G0000T_G2926T_G2926Ti00 ;
dydt(88)= + fb00*G2926T*G0000T_G0000T_G2926Ti00 + fb09*G0000T_G2926Ti00*G0000T_G2926Ti00 + fu04*G0000R_G0000T_G2926T_G2926Ti00 + fu12*G0000T_G0000T_G2926R_G2926Ti00 - bb06*G0000T_G0000T_G2926T_G2926Ti00 - bb06*G0000T_G0000T_G2926T_G2926Ti00 - bb06*G0000T_G0000T_G2926T_G2926Ti00 - bu04*G0000T_G0000T_G2926T_G2926Ti00 - bu12*G0000T_G0000T_G2926T_G2926Ti00 - fu11*G0000T_G0000T_G2926T_G2926Ti00 - fu25*G0000T_G0000T_G2926T_G2926Ti00 ;
dydt = dydt(:);
