# Supplementary material for: BioJazz: in silico evolution of cellular networks with unbounded complexity using rule-based modeling
Source: Nucleic Acids Res. 2015 Jun 22;43(19):e123. doi: 10.1093/nar/gkv595 (PMC4627059; doi:10.1093/nar/gkv595)
Supplement: SUPPLEMENTARY DATA [file supp_gkv595_nar-00412-met-z-2015-File009.zip › G070_I00Driver.m]

% initial values (free nodes only)
G0000R = 11.7592935438895;
G0401R0 = 1.46945207075802;
G0000R_G0401R0i00 = 0;
G0401R1 = 0;
G0401T0 = 0;
G0000R_G0401T0i00 = 0;
G0401T1 = 0;
G0000T = 0;
G0000T_G0401R0i00 = 0;
G0000T_G0401T0i00 = 0;
TG00000 = 1000;
G0401R0_TG00000i00 = 0;
TG00001 = 0;
G0401R1_TG00000i00 = 0;
G0401T0_TG00000i00 = 0;
G0401T1_TG00000i00 = 0;
G0972 = 631.810021568482;
G0401R1_G0972i00 = 0;
G0401T1_G0972i00 = 0;
G1661 = 0.171634308874063;
G1661_TG00001i00 = 0;
G0000R_G0000Ri00 = 0;
G0000R_G0000R_G0401R0i00 = 0;
G0000R_G0000R_G0401T0i00 = 0;
G0000R_G0000Ti00 = 0;
G0000R_G0000T_G0401R0i00 = 0;
G0000T_G0000R_G0401R0i00 = 0;
G0000R_G0000T_G0401T0i00 = 0;
G0000T_G0000R_G0401T0i00 = 0;
G0000R_LG0000i00 = 0;
G0000R_G0401R0_LG0000i00 = 0;
G0000R_G0401T0_LG0000i00 = 0;
G0000T_G0000Ti00 = 0;
G0000T_G0000T_G0401R0i00 = 0;
G0000T_G0000T_G0401T0i00 = 0;
G0000T_LG0000i00 = 0;
G0000T_G0401R0_LG0000i00 = 0;
G0000T_G0401T0_LG0000i00 = 0;
G0000R_G0000R_G2926Ri00 = 0;
G0000R_G0000R_G0401R0_G2926Ri00 = 0;
G0000R_G0000R_G0401T0_G2926Ri00 = 0;
G0000R_G0000R_G2926Ti00 = 0;
G0000R_G0000R_G0401R0_G2926Ti00 = 0;
G0000R_G0000R_G0401T0_G2926Ti00 = 0;
G0000R_G0000T_G2926Ri00 = 0;
G0000R_G0000T_G0401R0_G2926Ri00 = 0;
G0000R_G0000T_G0401T0_G2926Ri00 = 0;
G0000R_G0000T_G2926Ti00 = 0;
G0000R_G0000T_G0401R0_G2926Ti00 = 0;
G0000R_G0000T_G0401T0_G2926Ti00 = 0;
G0000T_G0000R_G2926Ri00 = 0;
G0000T_G0000R_G0401R0_G2926Ri00 = 0;
G0000T_G0000R_G0401T0_G2926Ri00 = 0;
G0000T_G0000R_G2926Ti00 = 0;
G0000T_G0000R_G0401R0_G2926Ti00 = 0;
G0000T_G0000R_G0401T0_G2926Ti00 = 0;
G0000T_G0000T_G2926Ri00 = 0;
G0000T_G0000T_G0401R0_G2926Ri00 = 0;
G0000T_G0000T_G0401T0_G2926Ri00 = 0;
G0000T_G0000T_G2926Ti00 = 0;
G0000T_G0000T_G0401R0_G2926Ti00 = 0;
G0000T_G0000T_G0401T0_G2926Ti00 = 0;
G2926R = 0.237337612310614;
G0000R_G2926Ri00 = 0;
G2926T = 0;
G0000R_G2926Ti00 = 0;
LG0000 = 0.001;
G0000T_G2926Ri00 = 0;
G0000T_G2926Ti00 = 0;
G3585 = 0.167060547472057;
G0972_G3585i00 = 0;
G2926R_G2926Ri00 = 0;
G2926R_G2926Ti00 = 0;
G2926T_G2926Ti00 = 0;
G0000R_G2926R_LG0000i00 = 0;
G0000T_G2926R_LG0000i00 = 0;
G0000R_G2926T_LG0000i00 = 0;
G0000T_G2926T_LG0000i00 = 0;
G0000R_G0000R_G2926R_G2926Ri00 = 0;
G0000R_G0000R_G2926R_G2926Ti00 = 0;
G0000R_G0000T_G2926R_G2926Ri00 = 0;
G0000R_G0000T_G2926R_G2926Ti00 = 0;
G0000R_G0000T_G2926T_G2926Ri00 = 0;
G0000T_G0000T_G2926R_G2926Ri00 = 0;
G0000T_G0000T_G2926R_G2926Ti00 = 0;
G0000R_G0000R_G2926T_G2926Ti00 = 0;
G0000R_G0000T_G2926T_G2926Ti00 = 0;
G0000T_G0000T_G2926T_G2926Ti00 = 0;
ivalues = [G0000R G0401R0 G0000R_G0401R0i00 G0401R1 G0401T0 G0000R_G0401T0i00 G0401T1 G0000T ...
	G0000T_G0401R0i00 G0000T_G0401T0i00 TG00000 G0401R0_TG00000i00 TG00001 G0401R1_TG00000i00 G0401T0_TG00000i00 G0401T1_TG00000i00 ...
	G0972 G0401R1_G0972i00 G0401T1_G0972i00 G1661 G1661_TG00001i00 G0000R_G0000Ri00 G0000R_G0000R_G0401R0i00 G0000R_G0000R_G0401T0i00 ...
	G0000R_G0000Ti00 G0000R_G0000T_G0401R0i00 G0000T_G0000R_G0401R0i00 G0000R_G0000T_G0401T0i00 G0000T_G0000R_G0401T0i00 G0000R_LG0000i00 G0000R_G0401R0_LG0000i00 G0000R_G0401T0_LG0000i00 ...
	G0000T_G0000Ti00 G0000T_G0000T_G0401R0i00 G0000T_G0000T_G0401T0i00 G0000T_LG0000i00 G0000T_G0401R0_LG0000i00 G0000T_G0401T0_LG0000i00 G0000R_G0000R_G2926Ri00 G0000R_G0000R_G0401R0_G2926Ri00 ...
	G0000R_G0000R_G0401T0_G2926Ri00 G0000R_G0000R_G2926Ti00 G0000R_G0000R_G0401R0_G2926Ti00 G0000R_G0000R_G0401T0_G2926Ti00 G0000R_G0000T_G2926Ri00 G0000R_G0000T_G0401R0_G2926Ri00 G0000R_G0000T_G0401T0_G2926Ri00 G0000R_G0000T_G2926Ti00 ...
	G0000R_G0000T_G0401R0_G2926Ti00 G0000R_G0000T_G0401T0_G2926Ti00 G0000T_G0000R_G2926Ri00 G0000T_G0000R_G0401R0_G2926Ri00 G0000T_G0000R_G0401T0_G2926Ri00 G0000T_G0000R_G2926Ti00 G0000T_G0000R_G0401R0_G2926Ti00 G0000T_G0000R_G0401T0_G2926Ti00 ...
	G0000T_G0000T_G2926Ri00 G0000T_G0000T_G0401R0_G2926Ri00 G0000T_G0000T_G0401T0_G2926Ri00 G0000T_G0000T_G2926Ti00 G0000T_G0000T_G0401R0_G2926Ti00 G0000T_G0000T_G0401T0_G2926Ti00 G2926R G0000R_G2926Ri00 ...
	G2926T G0000R_G2926Ti00 LG0000 G0000T_G2926Ri00 G0000T_G2926Ti00 G3585 G0972_G3585i00 G2926R_G2926Ri00 ...
	G2926R_G2926Ti00 G2926T_G2926Ti00 G0000R_G2926R_LG0000i00 G0000T_G2926R_LG0000i00 G0000R_G2926T_LG0000i00 G0000T_G2926T_LG0000i00 G0000R_G0000R_G2926R_G2926Ri00 G0000R_G0000R_G2926R_G2926Ti00 ...
	G0000R_G0000T_G2926R_G2926Ri00 G0000R_G0000T_G2926R_G2926Ti00 G0000R_G0000T_G2926T_G2926Ri00 G0000T_G0000T_G2926R_G2926Ri00 G0000T_G0000T_G2926R_G2926Ti00 G0000R_G0000R_G2926T_G2926Ti00 G0000R_G0000T_G2926T_G2926Ti00 G0000T_G0000T_G2926T_G2926Ti00 ...
	];

% rate constants
fb00= 0.251188643150958;
bb00= 0.501187233627272;
kp00= 0.00286733216054892;
fb01= 125.892541179417;
bb01= 0.251188643150958;
fb02= 1;
kp01= 614.973362808312;
fb03= 0.125892541179417;
bb02= 0.0630957344480193;
kp02= 0.0269826775825826;
fb04= 3.98107170553497;
kp03= 273.49547583659;
fb05= 7.94328234724282;
bb03= 1;
kp04= 805.672161693647;
bb04= 7.94328234724282;
fb06= 501.187233627272;
fb07= 1.99053585276749;
fb08= 15.8489319246111;
bb05= 1.99526231496888;
bb06= 3.98107170553497;
bb07= 15.8489319246111;
fb09= 0.125594321575479;
fb10= 0.0630957344480194;
fb11= 7.92446596230555;
fb12= 0.5;
fu00= 1.24679966364121;
bu00= 1.6187830965228;
fu01= 0.0241649947859281;
bu01= 0.1301276244164;
fu02= 0.037228024429019;
bu02= 75.646332755463;
fu03= 4.15875974815888;
bu03= 0.340687199437466;
fu04= 0.0335965908302791;
bu04= 173.654960885813;
fu05= 9.20093297500201;
bu05= 0.0495466918597783;
fu06= 2.27709030457053;
bu06= 0.742629570951131;
fu07= 0.112063031210871;
bu07= 36.5472202049134;
fu08= 0.0115442464969413;
bu08= 186.330298610702;
fu09= 0.37379158580729;
bu09= 7.69168526999189;
fu10= 25.3346299412235;
bu10= 0.0328932320897023;
fu11= 173.654960885813;
fu12= 0.0550011102839904;
bu12= 56.0130659571567;
fu13= 0.260282380630253;
bu13= 0.088435689455709;
fu14= 0.00224351326274929;
bu14= 0.191474717282962;
fu15= 0.00528886715788024;
bu15= 339.844736056014;
fu16= 0.0251981422871576;
bu16= 102.161300431709;
fu17= 102.161300431709;
fu18= 7.59534332397438;
bu18= 0.156292951965121;
bu19= 7.6916852699919;
fu19= 46.2698554477982;
bu20= 0.0150900308302222;
bu21= 0.742629570951132;
fu20= 0.0613590727341314;
bu22= 79.6655891534696;
fu21= 0.00301967983837687;
bu23= 3920.60314244826;
fu22= 0.01007228613416;
bu24= 825.125557324852;
fu23= 186.330298610702;
fu24= 825.125557324852;
fu25= 56.0130659571567;
clamp_sink_LG0000= 4.0;
rates= [fb00 bb00 kp00 fb01 bb01 fb02 kp01 fb03 bb02 kp02 fb04 kp03 ...
	fb05 bb03 kp04 bb04 fb06 fb07 fb08 bb05 bb06 bb07 fb09 fb10 ...
	fb11 fb12 fu00 bu00 fu01 bu01 fu02 bu02 fu03 bu03 fu04 bu04 ...
	fu05 bu05 fu06 bu06 fu07 bu07 fu08 bu08 fu09 bu09 fu10 bu10 ...
	fu11 fu12 bu12 fu13 bu13 fu14 bu14 fu15 bu15 fu16 bu16 fu17 ...
	fu18 bu18 bu19 fu19 bu20 bu21 fu20 bu22 fu21 bu23 fu22 bu24 ...
	fu23 fu24 fu25 clamp_sink_LG0000];

% time interval
t0= 0;
tf= 20000;

% call solver routine 
global event_times;
global event_flags;
[t, y, intervals]= G070_I00_ode_event(@ode23s, @G070_I00_odes, [t0:1.0:tf], ivalues, odeset('InitialStep', 1e-8, 'AbsTol', 1e-9, 'RelTol', 1e-3, 'MaxStep', 500.0), [0 0 0 0 0 0 0], [500.0], [], [], rates);

% map free node state vector names
G0000R = y(:,1); G0401R0 = y(:,2); G0000R_G0401R0i00 = y(:,3); G0401R1 = y(:,4); G0401T0 = y(:,5); G0000R_G0401T0i00 = y(:,6); G0401T1 = y(:,7); G0000T = y(:,8); G0000T_G0401R0i00 = y(:,9); G0000T_G0401T0i00 = y(:,10); 
TG00000 = y(:,11); G0401R0_TG00000i00 = y(:,12); TG00001 = y(:,13); G0401R1_TG00000i00 = y(:,14); G0401T0_TG00000i00 = y(:,15); G0401T1_TG00000i00 = y(:,16); G0972 = y(:,17); G0401R1_G0972i00 = y(:,18); G0401T1_G0972i00 = y(:,19); G1661 = y(:,20); 
G1661_TG00001i00 = y(:,21); G0000R_G0000Ri00 = y(:,22); G0000R_G0000R_G0401R0i00 = y(:,23); G0000R_G0000R_G0401T0i00 = y(:,24); G0000R_G0000Ti00 = y(:,25); G0000R_G0000T_G0401R0i00 = y(:,26); G0000T_G0000R_G0401R0i00 = y(:,27); G0000R_G0000T_G0401T0i00 = y(:,28); G0000T_G0000R_G0401T0i00 = y(:,29); G0000R_LG0000i00 = y(:,30); 
G0000R_G0401R0_LG0000i00 = y(:,31); G0000R_G0401T0_LG0000i00 = y(:,32); G0000T_G0000Ti00 = y(:,33); G0000T_G0000T_G0401R0i00 = y(:,34); G0000T_G0000T_G0401T0i00 = y(:,35); G0000T_LG0000i00 = y(:,36); G0000T_G0401R0_LG0000i00 = y(:,37); G0000T_G0401T0_LG0000i00 = y(:,38); G0000R_G0000R_G2926Ri00 = y(:,39); G0000R_G0000R_G0401R0_G2926Ri00 = y(:,40); 
G0000R_G0000R_G0401T0_G2926Ri00 = y(:,41); G0000R_G0000R_G2926Ti00 = y(:,42); G0000R_G0000R_G0401R0_G2926Ti00 = y(:,43); G0000R_G0000R_G0401T0_G2926Ti00 = y(:,44); G0000R_G0000T_G2926Ri00 = y(:,45); G0000R_G0000T_G0401R0_G2926Ri00 = y(:,46); G0000R_G0000T_G0401T0_G2926Ri00 = y(:,47); G0000R_G0000T_G2926Ti00 = y(:,48); G0000R_G0000T_G0401R0_G2926Ti00 = y(:,49); G0000R_G0000T_G0401T0_G2926Ti00 = y(:,50); 
G0000T_G0000R_G2926Ri00 = y(:,51); G0000T_G0000R_G0401R0_G2926Ri00 = y(:,52); G0000T_G0000R_G0401T0_G2926Ri00 = y(:,53); G0000T_G0000R_G2926Ti00 = y(:,54); G0000T_G0000R_G0401R0_G2926Ti00 = y(:,55); G0000T_G0000R_G0401T0_G2926Ti00 = y(:,56); G0000T_G0000T_G2926Ri00 = y(:,57); G0000T_G0000T_G0401R0_G2926Ri00 = y(:,58); G0000T_G0000T_G0401T0_G2926Ri00 = y(:,59); G0000T_G0000T_G2926Ti00 = y(:,60); 
G0000T_G0000T_G0401R0_G2926Ti00 = y(:,61); G0000T_G0000T_G0401T0_G2926Ti00 = y(:,62); G2926R = y(:,63); G0000R_G2926Ri00 = y(:,64); G2926T = y(:,65); G0000R_G2926Ti00 = y(:,66); LG0000 = y(:,67); G0000T_G2926Ri00 = y(:,68); G0000T_G2926Ti00 = y(:,69); G3585 = y(:,70); 
G0972_G3585i00 = y(:,71); G2926R_G2926Ri00 = y(:,72); G2926R_G2926Ti00 = y(:,73); G2926T_G2926Ti00 = y(:,74); G0000R_G2926R_LG0000i00 = y(:,75); G0000T_G2926R_LG0000i00 = y(:,76); G0000R_G2926T_LG0000i00 = y(:,77); G0000T_G2926T_LG0000i00 = y(:,78); G0000R_G0000R_G2926R_G2926Ri00 = y(:,79); G0000R_G0000R_G2926R_G2926Ti00 = y(:,80); 
G0000R_G0000T_G2926R_G2926Ri00 = y(:,81); G0000R_G0000T_G2926R_G2926Ti00 = y(:,82); G0000R_G0000T_G2926T_G2926Ri00 = y(:,83); G0000T_G0000T_G2926R_G2926Ri00 = y(:,84); G0000T_G0000T_G2926R_G2926Ti00 = y(:,85); G0000R_G0000R_G2926T_G2926Ti00 = y(:,86); G0000R_G0000T_G2926T_G2926Ti00 = y(:,87); G0000T_G0000T_G2926T_G2926Ti00 = y(:,88); 


% issue done message for calling/wrapper scripts
disp('Facile driver script done');
